# Supplementary material for: ViralLink: An integrated workflow to investigate the effect of SARS-CoV-2 on intracellular signalling and regulatory pathways
Source: PLoS Comput Biol. 2021 Feb 3;17(2):e1008685. doi: 10.1371/journal.pcbi.1008685 (PMC7886129; doi:10.1371/journal.pcbi.1008685)
Supplement: S1 Table — (TXT) [file pcbi.1008685.s003.txt]

Source.node	Target.node	Relationship	layer
P0DTC5	Q9BSJ2	unknown	cov-bindingprot
P0DTC5	Q6PML9	unknown	cov-bindingprot
P0DTC5	Q5JRX3	unknown	cov-bindingprot
P0DTC5	Q00765	unknown	cov-bindingprot
P0DTC5	P48556	unknown	cov-bindingprot
P0DTD1-PRO_0000449628	Q96CW1	unknown	cov-bindingprot
P0DTD1-PRO_0000449628	P55789	unknown	cov-bindingprot
P0DTD1-PRO_0000449628	O94973	unknown	cov-bindingprot
P0DTD1-PRO_0000449629	Q6UUV7	unknown	cov-bindingprot
P0DTD1-PRO_0000449629	Q13546	unknown	cov-bindingprot
P0DTD1-PRO_0000449629	O75592	unknown	cov-bindingprot
P0DTD1-PRO_0000449629	O43823	unknown	cov-bindingprot
P0DTD1-PRO_0000449630	P17612	unknown	cov-bindingprot
P0DTD1-PRO_0000449630	Q9UHD2	unknown	cov-bindingprot
P0DTD1-PRO_0000449630	Q9BQQ3	unknown	cov-bindingprot
P0DTD1-PRO_0000449630	Q8N4C6	unknown	cov-bindingprot
P0DTD1-PRO_0000449630	Q8IUD2	unknown	cov-bindingprot
P0DTD1-PRO_0000449630	Q5VU43	unknown	cov-bindingprot
P0DTD1-PRO_0000449630	Q08117	unknown	cov-bindingprot
P0DTD1-PRO_0000449630	Q04724	unknown	cov-bindingprot
P0DTD1-PRO_0000449630	P35241	unknown	cov-bindingprot
P0DTD1-PRO_0000449630	P13861	unknown	cov-bindingprot
P0DTD1-PRO_0000449630	O95684	unknown	cov-bindingprot
P0DTD1-PRO_0000449630	O75506	unknown	cov-bindingprot
P0DTD1-PRO_0000449630	A7MCY6	unknown	cov-bindingprot
P0DTD1-PRO_0000449623	P07203	unknown	cov-bindingprot
P0DTD1-PRO_0000449624	Q15904	unknown	cov-bindingprot
P0DTD1-PRO_0000449625	Q9H7Z7	unknown	cov-bindingprot
P0DTD1-PRO_0000449625	Q5JTV8	unknown	cov-bindingprot
P0DTD1-PRO_0000449625	P63218	unknown	cov-bindingprot
P0DTD1-PRO_0000449625	P62873	unknown	cov-bindingprot
P0DTD1-PRO_0000449625	P61586	unknown	cov-bindingprot
P0DTD1-PRO_0000449625	P61019	unknown	cov-bindingprot
P0DTD1-PRO_0000449625	P61006	unknown	cov-bindingprot
P0DTD1-PRO_0000449625	P11233	unknown	cov-bindingprot
P0DTD1-PRO_0000449625	P00387	unknown	cov-bindingprot
P0DTD1-PRO_0000449632	Q9H4P4	unknown	cov-bindingprot
P0DTD1-PRO_0000449632	P62330	unknown	cov-bindingprot
P0DTD1-PRO_0000449620	P52306	unknown	cov-bindingprot
P0DTD1-PRO_0000449622	P14735	unknown	cov-bindingprot
P0DTC6	P78406	unknown	cov-bindingprot
P0DTC6	P52948	unknown	cov-bindingprot
P0DTC3	P09601	unknown	cov-bindingprot
A0A663DJA2	P62877	unknown	cov-bindingprot
P0DTD1-PRO_0000449626	Q9NY61	unknown	cov-bindingprot
P0DTD1-PRO_0000449627	Q99567	unknown	cov-bindingprot
P0DTD1-PRO_0000449627	Q8TD19	unknown	cov-bindingprot
P0DTD1-PRO_0000449627	Q86YT6	unknown	cov-bindingprot
P0DTD1-PRO_0000449627	Q15056	unknown	cov-bindingprot
P0DTD1-PRO_0000449627	P37198	unknown	cov-bindingprot
P0DTD1-PRO_0000449627	P35658	unknown	cov-bindingprot
P0DTD1-PRO_0000449627	P35555	unknown	cov-bindingprot
P0DTD1-PRO_0000449627	P13984	unknown	cov-bindingprot
P0DTC8	Q13443	unknown	cov-bindingprot
P0DTC8	Q9H488	unknown	cov-bindingprot
P0DTC8	Q99988	unknown	cov-bindingprot
P0DTC8	Q13438	unknown	cov-bindingprot
P0DTC8	P28300	unknown	cov-bindingprot
P0DTC8	P15151	unknown	cov-bindingprot
P0DTC8	P12109	unknown	cov-bindingprot
P0DTC8	P05556	unknown	cov-bindingprot
P0DTC8	P00750	unknown	cov-bindingprot
P0DTD2	Q9P0L2	unknown	cov-bindingprot
P0DTD2	Q7KZI7	unknown	cov-bindingprot
P0DTD2	P27448	unknown	cov-bindingprot
P0DTD2	O14745	unknown	cov-bindingprot
P0DTD3	Q9Y6M9	unknown	cov-bindingprot
P0DTD3	Q9BQ95	unknown	cov-bindingprot
P0DTD3	Q86UT6	unknown	cov-bindingprot
P0DTD3	Q12770	unknown	cov-bindingprot
P0DTD3	P55085	unknown	cov-bindingprot
P0DTD3	P33527	unknown	cov-bindingprot
P0DTC4	O60885	unknown	cov-bindingprot
P0DTC9	Q8TAD8	unknown	cov-bindingprot
P0DTC9	P67870	unknown	cov-bindingprot
P0DTC9	P19784	unknown	cov-bindingprot
P0DTD1-PRO_0000449623	Q92769	unknown	cov-bindingprot
P13861	Q05397	inhibits>	bindingprot-tf
Q9Y243	O15111	stimulates>	bindingprot-tf
P56199	P29353	stimulates>	bindingprot-tf
Q13501	Q9Y6K9	stimulates>	bindingprot-tf
Q13153	Q8N5S9	stimulates>	bindingprot-tf
P08754	P63000	stimulates>	bindingprot-tf
Q04917	Q9GZV5	inhibits>	bindingprot-tf
Q00653	Q13077	stimulates>	bindingprot-tf
Q96EB6	P37231	inhibits>	bindingprot-tf
P19838	P01375	stimulates>	bindingprot-tf
P28482	P67775	inhibits>	bindingprot-tf
P42574	P36956	stimulates>	bindingprot-tf
P19174	P12931	stimulates>	bindingprot-tf
P51955	P20749	stimulates>	bindingprot-tf
Q9UMX1	P30086	stimulates>	bindingprot-tf
P51965	P51668	stimulates>	bindingprot-tf
O00459	Q05513	stimulates>	bindingprot-tf
P07948	Q05655	stimulates>	bindingprot-tf
Q05655	O15350	stimulates>	bindingprot-tf
P31749	P36956	stimulates>	bindingprot-tf
Q92769	P04141	inhibits>	bindingprot-tf
P41240	Q05397	stimulates>	bindingprot-tf
Q86UP2	P63000	stimulates>	bindingprot-tf
P01375	P31751	stimulates>	bindingprot-tf
P62993	Q05397	stimulates>	bindingprot-tf
P21333	Q12933	inhibits>	bindingprot-tf
P15056	P62258	stimulates>	bindingprot-tf
P67870	P04637	stimulates>	bindingprot-tf
Q13153	O15151	stimulates>	bindingprot-tf
P67870	O14757	stimulates>	bindingprot-tf
Q92769	O94907	inhibits>	bindingprot-tf
P49760	P20749	stimulates>	bindingprot-tf
P25445	P19838	stimulates>	bindingprot-tf
P17612	Q14653	stimulates>	bindingprot-tf
P08138	P04637	stimulates>	bindingprot-tf
P31751	O15151	stimulates>	bindingprot-tf
Q9HC98	P23443	stimulates>	bindingprot-tf
O43318	Q05655	stimulates>	bindingprot-tf
P05556	P06241	stimulates>	bindingprot-tf
P04637	Q16665	stimulates>	bindingprot-tf
Q92793	P10914	stimulates>	bindingprot-tf
Q15759	P04637	stimulates>	bindingprot-tf
Q01196	P49715	inhibits>	bindingprot-tf
P24941	O43524	inhibits>	bindingprot-tf
P27361	Q15349	stimulates>	bindingprot-tf
P01137	Q00987	stimulates>	bindingprot-tf
P13861	Q9UBY5	stimulates>	bindingprot-tf
P62873	Q92974	stimulates>	bindingprot-tf
P19793	P25963	stimulates>	bindingprot-tf
Q02750	P42336	stimulates>	bindingprot-tf
P42336	P43405	stimulates>	bindingprot-tf
Q09472	Q14469	stimulates>	bindingprot-tf
Q9UHD2	O15379	stimulates>	bindingprot-tf
Q92793	Q13485	inhibits>	bindingprot-tf
Q14289	P20749	stimulates>	bindingprot-tf
P50148	P61586	stimulates>	bindingprot-tf
P01137	P57059	stimulates>	bindingprot-tf
Q9UQC2	Q05513	stimulates>	bindingprot-tf
P45983	P18146	stimulates>	bindingprot-tf
P27986	P28482	inhibits>	bindingprot-tf
Q13485	P38936	stimulates>	bindingprot-tf
P12931	O15111	stimulates>	bindingprot-tf
P04637	Q9H4B4	stimulates>	bindingprot-tf
Q02750	P51812	stimulates>	bindingprot-tf
Q96S44	P04637	stimulates>	bindingprot-tf
P62834	Q9Y2U5	stimulates>	bindingprot-tf
Q15788	Q9Y2U5	stimulates>	bindingprot-tf
Q01196	P14923	stimulates>	bindingprot-tf
O95684	Q15796	stimulates>	bindingprot-tf
P68400	P35222	stimulates>	bindingprot-tf
Q09472	P40763	stimulates>	bindingprot-tf
Q9UQC2	P31749	stimulates>	bindingprot-tf
P31749	P67809	stimulates>	bindingprot-tf
P35658	Q13485	stimulates>	bindingprot-tf
Q99704	P05556	inhibits>	bindingprot-tf
P35222	Q16665	stimulates>	bindingprot-tf
Q13322	P00519	stimulates>	bindingprot-tf
Q15056	P06730	stimulates>	bindingprot-tf
P21860	O60674	stimulates>	bindingprot-tf
O14733	P53778	stimulates>	bindingprot-tf
P49023	P43405	stimulates>	bindingprot-tf
P05556	O15530	stimulates>	bindingprot-tf
Q9H1A4	P51668	stimulates>	bindingprot-tf
P67775	Q04917	stimulates>	bindingprot-tf
P54646	P27361	stimulates>	bindingprot-tf
Q05397	Q14289	stimulates>	bindingprot-tf
P53350	P17612	stimulates>	bindingprot-tf
Q05655	P50750	stimulates>	bindingprot-tf
Q13393	P06493	inhibits>	bindingprot-tf
P28482	P23443	stimulates>	bindingprot-tf
Q04206	P25963	stimulates>	bindingprot-tf
P11233	Q13546	stimulates>	bindingprot-tf
Q13501	Q9Y4K3	stimulates>	bindingprot-tf
Q15759	P03372	stimulates>	bindingprot-tf
P98077	P28482	stimulates>	bindingprot-tf
P14735	Q9UJX2	stimulates>	bindingprot-tf
P60953	P60709	stimulates>	bindingprot-tf
P25445	Q9UER7	stimulates>	bindingprot-tf
P56945	P12931	stimulates>	bindingprot-tf
P08047	Q9BXH1	stimulates>	bindingprot-tf
P05556	P41240	stimulates>	bindingprot-tf
O75962	P63000	stimulates>	bindingprot-tf
O15392	P98170	stimulates>	bindingprot-tf
P28482	P17612	stimulates>	bindingprot-tf
O60716	P42336	stimulates>	bindingprot-tf
O14733	P25445	inhibits>	bindingprot-tf
P31749	Q9Y618	inhibits>	bindingprot-tf
P42338	P31749	stimulates>	bindingprot-tf
Q9NZN5	Q14155	inhibits>	bindingprot-tf
Q13683	Q05397	stimulates>	bindingprot-tf
P28482	P51812	stimulates>	bindingprot-tf
P67775	Q13153	inhibits>	bindingprot-tf
P62873	P84996	inhibits>	bindingprot-tf
P24385	P40763	inhibits>	bindingprot-tf
P29597	P25963	stimulates>	bindingprot-tf
Q9Y243	P63000	inhibits>	bindingprot-tf
Q04917	Q12888	stimulates>	bindingprot-tf
O75506	Q00613	inhibits>	bindingprot-tf
P84022	Q9UJU2	stimulates>	bindingprot-tf
P14923	Q03181	stimulates>	bindingprot-tf
P36956	P25445	stimulates>	bindingprot-tf
O75962	P61586	stimulates>	bindingprot-tf
Q99988	P18146	stimulates>	bindingprot-tf
P28482	Q07869	stimulates>	bindingprot-tf
P31751	P98170	stimulates>	bindingprot-tf
P05556	P27361	stimulates>	bindingprot-tf
Q05655	Q8N5S9	stimulates>	bindingprot-tf
O15111	P01106	stimulates>	bindingprot-tf
O60674	P05231	stimulates>	bindingprot-tf
Q01105	P67775	inhibits>	bindingprot-tf
P12931	Q14289	stimulates>	bindingprot-tf
Q14289	P45983	stimulates>	bindingprot-tf
P12931	P51692	stimulates>	bindingprot-tf
Q9Y490	P42336	stimulates>	bindingprot-tf
P19838	P21580	stimulates>	bindingprot-tf
Q05655	P06748	stimulates>	bindingprot-tf
Q8IUD2	O15111	stimulates>	bindingprot-tf
Q00987	P20248	inhibits>	bindingprot-tf
Q00987	Q12888	inhibits>	bindingprot-tf
P25025	P52333	stimulates>	bindingprot-tf
P06241	P51812	stimulates>	bindingprot-tf
P23458	P42229	stimulates>	bindingprot-tf
O14733	O15264	stimulates>	bindingprot-tf
Q06330	P38936	stimulates>	bindingprot-tf
Q92793	Q03181	inhibits>	bindingprot-tf
Q13153	P34947	stimulates>	bindingprot-tf
Q06330	Q9Y618	stimulates>	bindingprot-tf
Q08117	P19838	inhibits>	bindingprot-tf
P07948	Q16539	stimulates>	bindingprot-tf
P01112	P63104	stimulates>	bindingprot-tf
P61081	P46527	stimulates>	bindingprot-tf
P45984	O43524	stimulates>	bindingprot-tf
Q86V86	P38936	stimulates>	bindingprot-tf
O15530	P27361	stimulates>	bindingprot-tf
P05121	P06748	inhibits>	bindingprot-tf
P17612	P42574	inhibits>	bindingprot-tf
Q7KZI7	P40337	stimulates>	bindingprot-tf
Q9UJX2	O14965	stimulates>	bindingprot-tf
Q05397	Q13153	stimulates>	bindingprot-tf
P45983	P08047	stimulates>	bindingprot-tf
Q14790	P04637	stimulates>	bindingprot-tf
Q13153	P78368	stimulates>	bindingprot-tf
Q12933	P04637	stimulates>	bindingprot-tf
P14735	Q9UM13	stimulates>	bindingprot-tf
Q14738	P35222	inhibits>	bindingprot-tf
Q02156	P05556	stimulates>	bindingprot-tf
Q04759	P61586	stimulates>	bindingprot-tf
P29992	P19174	stimulates>	bindingprot-tf
O75581	Q9UJU2	stimulates>	bindingprot-tf
Q07954	P12931	stimulates>	bindingprot-tf
P31749	P78362	stimulates>	bindingprot-tf
P35222	P42336	stimulates>	bindingprot-tf
Q13158	O14920	stimulates>	bindingprot-tf
P62873	Q06124	stimulates>	bindingprot-tf
Q03181	P28702	stimulates>	bindingprot-tf
P49840	P16220	stimulates>	bindingprot-tf
P28482	P19419	stimulates>	bindingprot-tf
P07948	Q14289	stimulates>	bindingprot-tf
P01137	Q13485	stimulates>	bindingprot-tf
P27361	P16220	stimulates>	bindingprot-tf
P45983	P40763	stimulates>	bindingprot-tf
Q13882	Q8TAS1	stimulates>	bindingprot-tf
P12931	P29323	stimulates>	bindingprot-tf
Q13233	P27361	stimulates>	bindingprot-tf
Q8TD19	P20749	stimulates>	bindingprot-tf
P0C0S5	P38936	inhibits>	bindingprot-tf
P23528	P60709	inhibits>	bindingprot-tf
Q16610	P38398	stimulates>	bindingprot-tf
P40763	Q9UGJ0	inhibits>	bindingprot-tf
P31751	P49840	inhibits>	bindingprot-tf
P52306	P61224	stimulates>	bindingprot-tf
P12931	P31751	stimulates>	bindingprot-tf
P62330	O14939	stimulates>	bindingprot-tf
P84022	P03372	stimulates>	bindingprot-tf
P19784	P25963	inhibits>	bindingprot-tf
Q13131	Q12778	stimulates>	bindingprot-tf
Q86YT6	O00548	stimulates>	bindingprot-tf
P62873	Q99418	stimulates>	bindingprot-tf
P21860	Q05397	stimulates>	bindingprot-tf
P68400	P49427	inhibits>	bindingprot-tf
Q15831	Q9UGJ0	stimulates>	bindingprot-tf
O75581	Q92793	stimulates>	bindingprot-tf
P45983	P31947	inhibits>	bindingprot-tf
Q14978	P68400	inhibits>	bindingprot-tf
Q15139	P35222	stimulates>	bindingprot-tf
O14733	Q15759	stimulates>	bindingprot-tf
Q5JWF2	P12931	stimulates>	bindingprot-tf
O60674	Q13233	stimulates>	bindingprot-tf
Q15628	Q04206	stimulates>	bindingprot-tf
P30260	O14965	stimulates>	bindingprot-tf
P63218	Q15147	stimulates>	bindingprot-tf
Q13546	Q8N5C8	stimulates>	bindingprot-tf
P12931	P53355	inhibits>	bindingprot-tf
P17252	P30086	stimulates>	bindingprot-tf
P17612	P05114	inhibits>	bindingprot-tf
Q9NPF7	P25963	stimulates>	bindingprot-tf
P31749	P40763	stimulates>	bindingprot-tf
Q04206	P01137	stimulates>	bindingprot-tf
Q9UHD2	P28482	stimulates>	bindingprot-tf
P23458	Q16539	stimulates>	bindingprot-tf
P62873	P62993	stimulates>	bindingprot-tf
P15151	P12931	stimulates>	bindingprot-tf
Q13547	Q08117	stimulates>	bindingprot-tf
P05107	P19838	stimulates>	bindingprot-tf
P11233	P12931	stimulates>	bindingprot-tf
O43524	P53350	stimulates>	bindingprot-tf
P68400	P19838	stimulates>	bindingprot-tf
P40763	P07900	stimulates>	bindingprot-tf
P17612	Q02078	inhibits>	bindingprot-tf
P16220	O43524	inhibits>	bindingprot-tf
Q07889	P42336	stimulates>	bindingprot-tf
Q5VWQ8	P31947	inhibits>	bindingprot-tf
P29350	P29597	inhibits>	bindingprot-tf
P06748	P38936	inhibits>	bindingprot-tf
Q13546	P09874	inhibits>	bindingprot-tf
P20749	O15379	stimulates>	bindingprot-tf
Q92793	O75030	stimulates>	bindingprot-tf
P17612	O75385	inhibits>	bindingprot-tf
P27986	P42345	stimulates>	bindingprot-tf
P38936	Q01094	inhibits>	bindingprot-tf
P63104	P31946	stimulates>	bindingprot-tf
P08581	P28482	inhibits>	bindingprot-tf
Q01094	P04637	stimulates>	bindingprot-tf
P01112	P63000	stimulates>	bindingprot-tf
P06748	P10914	inhibits>	bindingprot-tf
P04141	P19838	stimulates>	bindingprot-tf
Q13017	P63000	inhibits>	bindingprot-tf
P19784	P04637	stimulates>	bindingprot-tf
P01106	Q8N2W9	inhibits>	bindingprot-tf
P28482	P49715	inhibits>	bindingprot-tf
Q99988	P21860	stimulates>	bindingprot-tf
P48556	Q13616	stimulates>	bindingprot-tf
P61586	Q9UQC2	inhibits>	bindingprot-tf
O60674	P53778	stimulates>	bindingprot-tf
P09874	Q96GD4	inhibits>	bindingprot-tf
Q02156	Q9NRA0	stimulates>	bindingprot-tf
Q00987	Q16665	stimulates>	bindingprot-tf
O14939	P27361	stimulates>	bindingprot-tf
P42338	P19174	stimulates>	bindingprot-tf
Q5VWQ8	P61981	inhibits>	bindingprot-tf
P05412	P05231	stimulates>	bindingprot-tf
O60674	P67775	stimulates>	bindingprot-tf
P01375	P16220	stimulates>	bindingprot-tf
P17612	P08047	stimulates>	bindingprot-tf
P45983	Q8WUF5	stimulates>	bindingprot-tf
Q04917	P63104	stimulates>	bindingprot-tf
P45984	Q13485	stimulates>	bindingprot-tf
Q9Y243	P24941	stimulates>	bindingprot-tf
P04626	P29353	stimulates>	bindingprot-tf
Q07889	P16220	stimulates>	bindingprot-tf
Q13443	P05556	stimulates>	bindingprot-tf
Q9UQL6	P84022	inhibits>	bindingprot-tf
P00750	P28482	stimulates>	bindingprot-tf
P04637	Q7LG56	stimulates>	bindingprot-tf
P62258	Q12778	inhibits>	bindingprot-tf
O15530	P42336	stimulates>	bindingprot-tf
P52333	P40763	stimulates>	bindingprot-tf
P61586	P18031	inhibits>	bindingprot-tf
Q16539	P63104	stimulates>	bindingprot-tf
P06241	P29323	stimulates>	bindingprot-tf
P08754	Q05397	inhibits>	bindingprot-tf
P04637	P46695	inhibits>	bindingprot-tf
P52564	P53778	stimulates>	bindingprot-tf
P04626	P42336	stimulates>	bindingprot-tf
Q15788	Q07869	stimulates>	bindingprot-tf
P07384	P49841	stimulates>	bindingprot-tf
P45984	P08047	stimulates>	bindingprot-tf
P45983	Q13772	stimulates>	bindingprot-tf
Q9Y478	Q15717	stimulates>	bindingprot-tf
P42336	P12931	stimulates>	bindingprot-tf
P15056	Q04917	stimulates>	bindingprot-tf
P52735	P19174	stimulates>	bindingprot-tf
P35568	P29353	stimulates>	bindingprot-tf
P62136	P04637	inhibits>	bindingprot-tf
P27361	P04637	stimulates>	bindingprot-tf
Q16236	P42574	stimulates>	bindingprot-tf
P17612	Q13950	stimulates>	bindingprot-tf
P61224	P42336	stimulates>	bindingprot-tf
Q7KZI7	Q92997	stimulates>	bindingprot-tf
Q8N5S9	Q14653	stimulates>	bindingprot-tf
Q9UJX4	P51668	stimulates>	bindingprot-tf
Q01970	Q05655	stimulates>	bindingprot-tf
P62258	P31947	stimulates>	bindingprot-tf
Q13546	Q13233	stimulates>	bindingprot-tf
Q9UJX5	P51668	stimulates>	bindingprot-tf
P62873	O43318	stimulates>	bindingprot-tf
Q09472	Q12778	inhibits>	bindingprot-tf
P01112	P31946	stimulates>	bindingprot-tf
Q13042	P51668	stimulates>	bindingprot-tf
P42336	Q05513	stimulates>	bindingprot-tf
P35222	Q03181	stimulates>	bindingprot-tf
Q02297	P45983	stimulates>	bindingprot-tf
O75582	P17612	stimulates>	bindingprot-tf
P19838	P01106	stimulates>	bindingprot-tf
P19838	P05231	stimulates>	bindingprot-tf
Q04759	O43318	stimulates>	bindingprot-tf
Q9BY41	Q13485	inhibits>	bindingprot-tf
Q92769	P40763	stimulates>	bindingprot-tf
O75582	P67809	stimulates>	bindingprot-tf
O15379	Q13485	inhibits>	bindingprot-tf
O60674	P29353	stimulates>	bindingprot-tf
P17612	Q9UGJ0	stimulates>	bindingprot-tf
P04792	P01137	inhibits>	bindingprot-tf
O75116	P36873	inhibits>	bindingprot-tf
P08922	O43524	inhibits>	bindingprot-tf
P22607	P05231	stimulates>	bindingprot-tf
Q9Y6Q9	P01106	stimulates>	bindingprot-tf
P11473	P28702	stimulates>	bindingprot-tf
P19793	Q03181	stimulates>	bindingprot-tf
P17252	P63104	stimulates>	bindingprot-tf
O60674	P42226	stimulates>	bindingprot-tf
P17612	Q15361	stimulates>	bindingprot-tf
P15336	P18847	stimulates>	bindingprot-tf
P17612	P29992	stimulates>	bindingprot-tf
Q13546	Q5VWQ8	stimulates>	bindingprot-tf
O43318	O15111	stimulates>	bindingprot-tf
P63218	P42338	stimulates>	bindingprot-tf
P35354	P04141	inhibits>	bindingprot-tf
P28482	P11802	stimulates>	bindingprot-tf
P61981	Q12778	inhibits>	bindingprot-tf
P63000	P01106	stimulates>	bindingprot-tf
P19525	Q9Y4K3	stimulates>	bindingprot-tf
P06241	P19174	stimulates>	bindingprot-tf
P27361	P21802	inhibits>	bindingprot-tf
P06241	P14317	stimulates>	bindingprot-tf
Q13526	Q04917	inhibits>	bindingprot-tf
P45984	P20749	stimulates>	bindingprot-tf
P45985	Q16539	stimulates>	bindingprot-tf
Q15759	Q8WUF5	stimulates>	bindingprot-tf
Q04759	P28482	stimulates>	bindingprot-tf
P00750	Q07954	stimulates>	bindingprot-tf
Q15831	P04637	stimulates>	bindingprot-tf
P48556	Q13042	stimulates>	bindingprot-tf
P45983	Q07817	inhibits>	bindingprot-tf
Q92997	P49674	stimulates>	bindingprot-tf
Q04759	P45984	stimulates>	bindingprot-tf
Q02750	P16220	stimulates>	bindingprot-tf
P48730	P04637	stimulates>	bindingprot-tf
Q7KZI7	Q8WUI4	inhibits>	bindingprot-tf
P18084	P12931	stimulates>	bindingprot-tf
P46108	P45983	stimulates>	bindingprot-tf
Q13263	Q96EB6	inhibits>	bindingprot-tf
Q13153	P28347	stimulates>	bindingprot-tf
Q92529	P19419	stimulates>	bindingprot-tf
P45985	P53779	stimulates>	bindingprot-tf
Q9GZV5	P28347	stimulates>	bindingprot-tf
Q13158	P42574	stimulates>	bindingprot-tf
P24941	Q13485	inhibits>	bindingprot-tf
P11473	P35222	stimulates>	bindingprot-tf
P27986	Q05397	stimulates>	bindingprot-tf
P98077	P45984	stimulates>	bindingprot-tf
P45983	Q96EB6	stimulates>	bindingprot-tf
P35568	P42336	stimulates>	bindingprot-tf
P15153	Q04206	stimulates>	bindingprot-tf
P17612	P06748	stimulates>	bindingprot-tf
P06307	P29323	stimulates>	bindingprot-tf
P17612	Q12778	inhibits>	bindingprot-tf
P06241	P19525	stimulates>	bindingprot-tf
P19784	Q14247	stimulates>	bindingprot-tf
Q9BY41	P84022	inhibits>	bindingprot-tf
P45984	P61978	stimulates>	bindingprot-tf
Q15256	P45984	inhibits>	bindingprot-tf
P45983	Q96PM5	stimulates>	bindingprot-tf
P19784	Q7L5N1	stimulates>	bindingprot-tf
P63096	P19174	stimulates>	bindingprot-tf
Q9GZV5	P37231	inhibits>	bindingprot-tf
P49674	P04637	stimulates>	bindingprot-tf
O75592	O14965	stimulates>	bindingprot-tf
Q13464	P19838	stimulates>	bindingprot-tf
Q13526	P31946	inhibits>	bindingprot-tf
P45984	P01100	stimulates>	bindingprot-tf
O14920	O43524	inhibits>	bindingprot-tf
O43318	O15151	stimulates>	bindingprot-tf
P53350	Q9H8V3	stimulates>	bindingprot-tf
P50750	P06400	stimulates>	bindingprot-tf
P28347	P04637	stimulates>	bindingprot-tf
Q04759	P43405	stimulates>	bindingprot-tf
Q04206	P10415	stimulates>	bindingprot-tf
P17612	Q86X55	stimulates>	bindingprot-tf
Q05397	P05556	stimulates>	bindingprot-tf
P67775	P31947	stimulates>	bindingprot-tf
P60510	Q04206	stimulates>	bindingprot-tf
Q03181	P19793	stimulates>	bindingprot-tf
Q13485	P01100	stimulates>	bindingprot-tf
P02452	Q14790	stimulates>	bindingprot-tf
P01137	P29353	stimulates>	bindingprot-tf
P10071	P12644	stimulates>	bindingprot-tf
Q04917	P61981	stimulates>	bindingprot-tf
Q5VU43	P10644	stimulates>	bindingprot-tf
P28482	P61586	stimulates>	bindingprot-tf
P06730	P01106	inhibits>	bindingprot-tf
P46531	P12644	stimulates>	bindingprot-tf
P63096	P42336	stimulates>	bindingprot-tf
P42574	P10415	inhibits>	bindingprot-tf
P62877	P38936	inhibits>	bindingprot-tf
Q99523	P04637	stimulates>	bindingprot-tf
Q9UHD2	P22681	stimulates>	bindingprot-tf
Q15742	P18146	inhibits>	bindingprot-tf
O15530	P31749	stimulates>	bindingprot-tf
P63208	P24864	stimulates>	bindingprot-tf
P05556	O15392	stimulates>	bindingprot-tf
Q15796	P84022	stimulates>	bindingprot-tf
A7KAX9	P31749	inhibits>	bindingprot-tf
P50552	P60709	stimulates>	bindingprot-tf
P01106	P26447	stimulates>	bindingprot-tf
Q03060	O43889	inhibits>	bindingprot-tf
P45985	P45983	stimulates>	bindingprot-tf
P15692	Q05397	stimulates>	bindingprot-tf
P11309	Q13309	stimulates>	bindingprot-tf
P01112	P61586	stimulates>	bindingprot-tf
Q13418	P31751	stimulates>	bindingprot-tf
Q13546	P42575	stimulates>	bindingprot-tf
P17612	P29323	stimulates>	bindingprot-tf
Q02297	P42336	stimulates>	bindingprot-tf
O14939	Q9NRA0	stimulates>	bindingprot-tf
O43889	Q9UBK2	stimulates>	bindingprot-tf
P28482	Q15418	stimulates>	bindingprot-tf
Q9UJX6	P06493	inhibits>	bindingprot-tf
P52306	P62834	stimulates>	bindingprot-tf
P17612	Q13131	inhibits>	bindingprot-tf
P07947	P11802	inhibits>	bindingprot-tf
P35354	Q9Y478	stimulates>	bindingprot-tf
P23443	Q8N5S9	stimulates>	bindingprot-tf
Q99558	P27361	stimulates>	bindingprot-tf
P28300	Q16610	stimulates>	bindingprot-tf
Q02156	O14920	stimulates>	bindingprot-tf
Q05655	P05556	stimulates>	bindingprot-tf
P31321	Q92934	stimulates>	bindingprot-tf
P06307	P45983	stimulates>	bindingprot-tf
P27361	P19838	stimulates>	bindingprot-tf
O43318	P29323	stimulates>	bindingprot-tf
Q02156	Q92934	inhibits>	bindingprot-tf
O43739	P61586	stimulates>	bindingprot-tf
P15498	Q13153	stimulates>	bindingprot-tf
Q16539	P27361	inhibits>	bindingprot-tf
P02751	P42345	stimulates>	bindingprot-tf
O75582	P28482	stimulates>	bindingprot-tf
P67775	Q13043	inhibits>	bindingprot-tf
P53350	Q9NYZ3	stimulates>	bindingprot-tf
P27361	P19793	stimulates>	bindingprot-tf
Q9HD15	P03372	stimulates>	bindingprot-tf
P07947	P06748	stimulates>	bindingprot-tf
Q13393	P60709	inhibits>	bindingprot-tf
P42345	P31751	stimulates>	bindingprot-tf
P63096	P08151	stimulates>	bindingprot-tf
P54132	P04637	stimulates>	bindingprot-tf
Q00987	Q04206	stimulates>	bindingprot-tf
Q15788	P43405	stimulates>	bindingprot-tf
P05412	P38936	stimulates>	bindingprot-tf
P98077	P16220	stimulates>	bindingprot-tf
P11233	Q15311	stimulates>	bindingprot-tf
P31749	P25445	inhibits>	bindingprot-tf
P07384	P10415	inhibits>	bindingprot-tf
P49757	Q00987	inhibits>	bindingprot-tf
P01112	P15056	stimulates>	bindingprot-tf
O14733	Q16539	stimulates>	bindingprot-tf
P02751	Q14116	stimulates>	bindingprot-tf
Q92793	Q92831	stimulates>	bindingprot-tf
P03372	P37231	inhibits>	bindingprot-tf
P16144	P42336	stimulates>	bindingprot-tf
Q9BZE0	P36402	inhibits>	bindingprot-tf
O14558	P04792	inhibits>	bindingprot-tf
P27361	Q13263	stimulates>	bindingprot-tf
P17612	O60733	stimulates>	bindingprot-tf
Q99835	P49407	stimulates>	bindingprot-tf
P15153	P45984	stimulates>	bindingprot-tf
P01111	P29323	stimulates>	bindingprot-tf
P31751	P04792	inhibits>	bindingprot-tf
P67775	P63104	stimulates>	bindingprot-tf
Q16539	P42574	inhibits>	bindingprot-tf
P63096	P29353	stimulates>	bindingprot-tf
O60716	P12931	stimulates>	bindingprot-tf
P40189	Q12778	inhibits>	bindingprot-tf
Q9H4P4	P22607	inhibits>	bindingprot-tf
Q9UHD2	Q00987	stimulates>	bindingprot-tf
P40337	P35222	inhibits>	bindingprot-tf
Q09472	Q13569	stimulates>	bindingprot-tf
P42336	P27361	inhibits>	bindingprot-tf
P45985	P63279	stimulates>	bindingprot-tf
P16949	Q16665	stimulates>	bindingprot-tf
Q07869	Q96RU7	stimulates>	bindingprot-tf
Q05655	P43405	stimulates>	bindingprot-tf
Q9Y297	P46937	inhibits>	bindingprot-tf
Q92837	O15169	inhibits>	bindingprot-tf
Q13153	Q13233	stimulates>	bindingprot-tf
P61586	P46527	inhibits>	bindingprot-tf
P12931	Q04206	stimulates>	bindingprot-tf
P01375	P09038	stimulates>	bindingprot-tf
P07384	Q00535	stimulates>	bindingprot-tf
P42336	P42574	stimulates>	bindingprot-tf
P31749	P67775	inhibits>	bindingprot-tf
P29353	P45984	stimulates>	bindingprot-tf
Q04917	P46937	inhibits>	bindingprot-tf
P25490	P04637	stimulates>	bindingprot-tf
P01116	P27348	stimulates>	bindingprot-tf
Q9NRG4	P04637	inhibits>	bindingprot-tf
P67775	Q12778	stimulates>	bindingprot-tf
P45983	P53778	stimulates>	bindingprot-tf
P51617	O14920	stimulates>	bindingprot-tf
P61586	Q13393	stimulates>	bindingprot-tf
Q15759	P17676	stimulates>	bindingprot-tf
O75582	Q04206	stimulates>	bindingprot-tf
Q92934	P42574	stimulates>	bindingprot-tf
P45984	Q92934	stimulates>	bindingprot-tf
P01111	P61586	stimulates>	bindingprot-tf
P01106	P46527	inhibits>	bindingprot-tf
Q16539	P22415	stimulates>	bindingprot-tf
Q9NRY4	P63000	inhibits>	bindingprot-tf
P12814	P61586	stimulates>	bindingprot-tf
Q13153	P19838	stimulates>	bindingprot-tf
P29323	P63000	stimulates>	bindingprot-tf
Q06124	P27361	stimulates>	bindingprot-tf
P04150	P18146	stimulates>	bindingprot-tf
P16070	P84022	stimulates>	bindingprot-tf
P46531	P35222	inhibits>	bindingprot-tf
P67870	O96017	inhibits>	bindingprot-tf
P53350	Q8TAS1	stimulates>	bindingprot-tf
P04637	Q969H0	stimulates>	bindingprot-tf
P11309	P40337	stimulates>	bindingprot-tf
P63000	Q13153	stimulates>	bindingprot-tf
O43524	Q13315	stimulates>	bindingprot-tf
Q13233	P08047	stimulates>	bindingprot-tf
Q06330	Q14469	stimulates>	bindingprot-tf
Q15311	P61586	inhibits>	bindingprot-tf
P07948	Q15759	stimulates>	bindingprot-tf
Q13309	P04637	inhibits>	bindingprot-tf
P01375	Q9Y6K9	stimulates>	bindingprot-tf
P07384	P49840	stimulates>	bindingprot-tf
O15198	Q13485	stimulates>	bindingprot-tf
P60953	P28482	stimulates>	bindingprot-tf
P23443	P01137	stimulates>	bindingprot-tf
P23443	P42345	stimulates>	bindingprot-tf
Q04206	Q07817	stimulates>	bindingprot-tf
Q99567	Q14974	stimulates>	bindingprot-tf
Q13418	P35222	stimulates>	bindingprot-tf
Q16539	P49715	stimulates>	bindingprot-tf
Q13131	P53778	stimulates>	bindingprot-tf
Q14289	P05556	stimulates>	bindingprot-tf
Q14192	Q9Y4K3	inhibits>	bindingprot-tf
Q05655	Q09472	inhibits>	bindingprot-tf
P17612	P30679	stimulates>	bindingprot-tf
Q8N5S9	Q9UGJ0	stimulates>	bindingprot-tf
Q8N5S9	P20749	stimulates>	bindingprot-tf
P61586	P13612	stimulates>	bindingprot-tf
Q12962	P11802	stimulates>	bindingprot-tf
P67775	P46937	stimulates>	bindingprot-tf
P24941	P11802	inhibits>	bindingprot-tf
Q04206	Q13077	stimulates>	bindingprot-tf
P17612	P50552	stimulates>	bindingprot-tf
Q16539	P84022	stimulates>	bindingprot-tf
Q9H488	P46531	stimulates>	bindingprot-tf
Q9UNN5	O15111	inhibits>	bindingprot-tf
P84022	P61244	stimulates>	bindingprot-tf
P59768	Q15759	stimulates>	bindingprot-tf
P24385	P06400	inhibits>	bindingprot-tf
P13984	Q9Y5B0	stimulates>	bindingprot-tf
P42574	Q92851	stimulates>	bindingprot-tf
Q06124	P52333	stimulates>	bindingprot-tf
O00329	Q05397	stimulates>	bindingprot-tf
P31749	Q07817	stimulates>	bindingprot-tf
P22455	P42336	stimulates>	bindingprot-tf
P17612	P18827	stimulates>	bindingprot-tf
Q04917	P46527	inhibits>	bindingprot-tf
Q8N5S9	Q9Y478	stimulates>	bindingprot-tf
P17612	P59768	stimulates>	bindingprot-tf
P62877	P25963	inhibits>	bindingprot-tf
P04141	O60674	stimulates>	bindingprot-tf
P60953	P35222	inhibits>	bindingprot-tf
Q9UHD2	Q9Y243	stimulates>	bindingprot-tf
Q9NQB0	O75030	stimulates>	bindingprot-tf
P24941	P38936	inhibits>	bindingprot-tf
Q12933	P10599	stimulates>	bindingprot-tf
P01137	P04637	stimulates>	bindingprot-tf
O60674	P40763	stimulates>	bindingprot-tf
P01375	P27361	stimulates>	bindingprot-tf
Q7L5N1	P42574	stimulates>	bindingprot-tf
P98077	P42345	stimulates>	bindingprot-tf
Q07912	P20749	stimulates>	bindingprot-tf
Q8WUI4	P29590	stimulates>	bindingprot-tf
O60716	P63000	stimulates>	bindingprot-tf
P24864	P46527	stimulates>	bindingprot-tf
P16278	P22415	stimulates>	bindingprot-tf
P28482	P09874	stimulates>	bindingprot-tf
P21802	Q13485	stimulates>	bindingprot-tf
Q13233	P16220	stimulates>	bindingprot-tf
P59768	P12931	stimulates>	bindingprot-tf
Q9UHD2	P42226	stimulates>	bindingprot-tf
Q02078	P05412	stimulates>	bindingprot-tf
Q02156	Q14289	stimulates>	bindingprot-tf
P42345	P67775	inhibits>	bindingprot-tf
Q09472	P24864	stimulates>	bindingprot-tf
Q8NHZ8	O14965	stimulates>	bindingprot-tf
P63000	P17252	stimulates>	bindingprot-tf
Q13464	P36873	inhibits>	bindingprot-tf
P62873	Q15438	stimulates>	bindingprot-tf
P52333	P42226	inhibits>	bindingprot-tf
Q9Y478	Q16665	stimulates>	bindingprot-tf
P42345	Q9Y243	stimulates>	bindingprot-tf
P17612	O43889	stimulates>	bindingprot-tf
Q13568	P29459	stimulates>	bindingprot-tf
P61586	O75962	stimulates>	bindingprot-tf
P28482	O95684	stimulates>	bindingprot-tf
P31749	P15056	inhibits>	bindingprot-tf
P67775	P61244	stimulates>	bindingprot-tf
Q5VWQ8	P62258	inhibits>	bindingprot-tf
P17612	P54646	inhibits>	bindingprot-tf
Q05397	Q9NRG4	stimulates>	bindingprot-tf
P17612	P31749	stimulates>	bindingprot-tf
O75581	P49841	inhibits>	bindingprot-tf
P52306	P62745	stimulates>	bindingprot-tf
Q13546	Q16539	stimulates>	bindingprot-tf
Q8TAQ2	O00141	stimulates>	bindingprot-tf
P42336	Q9Y243	stimulates>	bindingprot-tf
P98077	Q16539	stimulates>	bindingprot-tf
O75582	O15151	stimulates>	bindingprot-tf
P00533	P42345	stimulates>	bindingprot-tf
P10599	P18031	stimulates>	bindingprot-tf
P27361	P40763	stimulates>	bindingprot-tf
Q08117	P24385	inhibits>	bindingprot-tf
P27361	P53805	stimulates>	bindingprot-tf
Q05397	P12931	stimulates>	bindingprot-tf
P04792	Q9Y297	stimulates>	bindingprot-tf
O75676	P67809	stimulates>	bindingprot-tf
O43150	P63000	inhibits>	bindingprot-tf
P54296	P01137	stimulates>	bindingprot-tf
Q06124	Q05513	stimulates>	bindingprot-tf
Q12933	P53779	stimulates>	bindingprot-tf
Q9UER7	P37173	stimulates>	bindingprot-tf
P61586	Q05655	stimulates>	bindingprot-tf
Q9Y243	P03372	stimulates>	bindingprot-tf
P19784	Q01105	inhibits>	bindingprot-tf
Q9Y490	P17252	stimulates>	bindingprot-tf
P31749	P26927	stimulates>	bindingprot-tf
Q13464	P62140	inhibits>	bindingprot-tf
P63000	Q13233	stimulates>	bindingprot-tf
P49757	P04637	stimulates>	bindingprot-tf
Q92793	Q14191	stimulates>	bindingprot-tf
Q9NYJ8	Q8IUD2	stimulates>	bindingprot-tf
P60763	P45983	stimulates>	bindingprot-tf
P45983	P61978	stimulates>	bindingprot-tf
P67775	P31946	stimulates>	bindingprot-tf
Q15831	P38936	stimulates>	bindingprot-tf
P62873	P49023	stimulates>	bindingprot-tf
P19838	Q04206	stimulates>	bindingprot-tf
Q02750	O75676	stimulates>	bindingprot-tf
P22694	Q07869	stimulates>	bindingprot-tf
O15151	P04637	inhibits>	bindingprot-tf
P29353	Q15759	stimulates>	bindingprot-tf
Q04724	P24385	inhibits>	bindingprot-tf
P17612	Q9Y6E0	stimulates>	bindingprot-tf
P67775	O14757	inhibits>	bindingprot-tf
O15379	Q13547	stimulates>	bindingprot-tf
P01375	P10914	stimulates>	bindingprot-tf
P04792	P19838	inhibits>	bindingprot-tf
P61586	Q02156	stimulates>	bindingprot-tf
P55085	P13726	stimulates>	bindingprot-tf
Q9Y6X2	Q14765	inhibits>	bindingprot-tf
P60953	P53779	stimulates>	bindingprot-tf
Q969G3	P04150	stimulates>	bindingprot-tf
P28482	Q14790	inhibits>	bindingprot-tf
P31749	Q00987	stimulates>	bindingprot-tf
Q02750	P08151	stimulates>	bindingprot-tf
Q02750	Q9Y618	inhibits>	bindingprot-tf
P62877	P46527	stimulates>	bindingprot-tf
Q16539	P17676	stimulates>	bindingprot-tf
P01106	P11802	stimulates>	bindingprot-tf
P07948	P42229	stimulates>	bindingprot-tf
P17252	O60733	stimulates>	bindingprot-tf
P08754	P31749	stimulates>	bindingprot-tf
P01375	P45983	stimulates>	bindingprot-tf
Q04206	P01100	stimulates>	bindingprot-tf
P62330	Q13393	stimulates>	bindingprot-tf
Q13418	P01100	stimulates>	bindingprot-tf
O14640	P61586	stimulates>	bindingprot-tf
P08648	Q05397	stimulates>	bindingprot-tf
P53350	P06493	stimulates>	bindingprot-tf
Q14289	P51692	stimulates>	bindingprot-tf
P01375	Q99988	stimulates>	bindingprot-tf
P63096	P28482	stimulates>	bindingprot-tf
Q09472	P35222	stimulates>	bindingprot-tf
Q92793	P40763	stimulates>	bindingprot-tf
Q9BX63	P54132	stimulates>	bindingprot-tf
P05412	P19419	stimulates>	bindingprot-tf
P31321	P17612	inhibits>	bindingprot-tf
P61586	P12931	inhibits>	bindingprot-tf
P25445	P04637	stimulates>	bindingprot-tf
Q9Y243	O75376	inhibits>	bindingprot-tf
Q07869	P55055	stimulates>	bindingprot-tf
P55210	P09874	inhibits>	bindingprot-tf
P52306	P08134	stimulates>	bindingprot-tf
Q13233	P45983	stimulates>	bindingprot-tf
P01111	P42336	stimulates>	bindingprot-tf
Q9UNA1	P61586	inhibits>	bindingprot-tf
P67870	P19838	stimulates>	bindingprot-tf
P27986	P40763	stimulates>	bindingprot-tf
P17405	Q13233	stimulates>	bindingprot-tf
P62834	P45984	stimulates>	bindingprot-tf
P17612	P22681	stimulates>	bindingprot-tf
Q13330	P01106	inhibits>	bindingprot-tf
P01137	P23443	inhibits>	bindingprot-tf
O95467	P12931	stimulates>	bindingprot-tf
P06756	P19838	stimulates>	bindingprot-tf
Q09472	Q15596	stimulates>	bindingprot-tf
Q8N5S9	Q8WUF5	stimulates>	bindingprot-tf
P01111	P31947	stimulates>	bindingprot-tf
P84022	P40763	stimulates>	bindingprot-tf
P42574	P31749	inhibits>	bindingprot-tf
Q05397	P28482	stimulates>	bindingprot-tf
P62258	Q04917	stimulates>	bindingprot-tf
P04792	Q9UER7	inhibits>	bindingprot-tf
P17612	P13612	stimulates>	bindingprot-tf
O75581	Q04724	stimulates>	bindingprot-tf
Q5VU43	P13861	stimulates>	bindingprot-tf
P22455	P53778	stimulates>	bindingprot-tf
P29353	P28482	stimulates>	bindingprot-tf
O14775	P61586	stimulates>	bindingprot-tf
P27361	P04150	inhibits>	bindingprot-tf
P17612	P16220	stimulates>	bindingprot-tf
P04049	Q04917	stimulates>	bindingprot-tf
P17612	P01111	stimulates>	bindingprot-tf
P29475	P27361	inhibits>	bindingprot-tf
Q15628	Q14790	stimulates>	bindingprot-tf
Q9BZK7	P20749	inhibits>	bindingprot-tf
Q13131	P42345	inhibits>	bindingprot-tf
Q13950	P05412	stimulates>	bindingprot-tf
P63096	P61586	stimulates>	bindingprot-tf
P17252	O43889	stimulates>	bindingprot-tf
Q92769	Q00987	inhibits>	bindingprot-tf
P01375	P01584	stimulates>	bindingprot-tf
Q13263	P01106	inhibits>	bindingprot-tf
Q13568	P01584	stimulates>	bindingprot-tf
O15111	O43524	inhibits>	bindingprot-tf
P11309	Q12778	inhibits>	bindingprot-tf
Q04206	Q9NPF7	stimulates>	bindingprot-tf
Q05655	P19174	stimulates>	bindingprot-tf
Q9UJU2	P05412	stimulates>	bindingprot-tf
Q16512	Q12778	inhibits>	bindingprot-tf
O43318	Q8IUD2	stimulates>	bindingprot-tf
P46109	P00519	stimulates>	bindingprot-tf
Q13043	Q12778	stimulates>	bindingprot-tf
O43318	Q8WUF5	stimulates>	bindingprot-tf
P08047	Q99988	stimulates>	bindingprot-tf
Q13322	P42336	stimulates>	bindingprot-tf
P29350	Q14289	inhibits>	bindingprot-tf
P07948	P19174	stimulates>	bindingprot-tf
O75582	Q8TAS1	stimulates>	bindingprot-tf
Q16539	O75030	stimulates>	bindingprot-tf
Q70SY1	Q09472	inhibits>	bindingprot-tf
Q04206	P05412	stimulates>	bindingprot-tf
P17612	Q13393	stimulates>	bindingprot-tf
P63000	Q14289	stimulates>	bindingprot-tf
O60674	P51692	stimulates>	bindingprot-tf
O15530	O00141	stimulates>	bindingprot-tf
P04049	P28482	stimulates>	bindingprot-tf
P01112	Q13233	stimulates>	bindingprot-tf
P00533	P61586	stimulates>	bindingprot-tf
Q9UHD2	Q99704	stimulates>	bindingprot-tf
P61586	P38936	inhibits>	bindingprot-tf
O43889	Q09472	inhibits>	bindingprot-tf
P17612	Q9BY41	inhibits>	bindingprot-tf
O96017	P06400	stimulates>	bindingprot-tf
P28482	Q12778	inhibits>	bindingprot-tf
P31749	P04792	inhibits>	bindingprot-tf
P61586	P17612	stimulates>	bindingprot-tf
Q12778	P38936	inhibits>	bindingprot-tf
P01100	P11802	stimulates>	bindingprot-tf
Q09472	Q14191	stimulates>	bindingprot-tf
Q13443	P23229	stimulates>	bindingprot-tf
P28482	Q9Y618	inhibits>	bindingprot-tf
Q92529	P45983	stimulates>	bindingprot-tf
P08069	P27361	stimulates>	bindingprot-tf
P01137	O15169	stimulates>	bindingprot-tf
P40763	Q16665	inhibits>	bindingprot-tf
P34741	P45983	stimulates>	bindingprot-tf
P07949	P61978	stimulates>	bindingprot-tf
P54646	Q8N5S9	stimulates>	bindingprot-tf
P53779	P31947	inhibits>	bindingprot-tf
Q16539	Q92793	stimulates>	bindingprot-tf
Q14155	P25963	stimulates>	bindingprot-tf
O14745	P42336	inhibits>	bindingprot-tf
O95819	Q9Y2U5	stimulates>	bindingprot-tf
Q13546	Q99558	stimulates>	bindingprot-tf
O43318	O95551	stimulates>	bindingprot-tf
Q9UER7	P04637	stimulates>	bindingprot-tf
P05556	P10644	stimulates>	bindingprot-tf
P23458	P10415	stimulates>	bindingprot-tf
P84077	Q13393	stimulates>	bindingprot-tf
P63104	Q04917	stimulates>	bindingprot-tf
Q13547	Q04206	inhibits>	bindingprot-tf
P18146	P37231	stimulates>	bindingprot-tf
P46531	Q16665	stimulates>	bindingprot-tf
P17612	P14317	stimulates>	bindingprot-tf
P12931	P00519	stimulates>	bindingprot-tf
O14775	Q9UGJ0	stimulates>	bindingprot-tf
Q02750	Q92934	inhibits>	bindingprot-tf
P10644	Q05397	inhibits>	bindingprot-tf
P00533	P29323	stimulates>	bindingprot-tf
P45984	O15151	stimulates>	bindingprot-tf
Q9H4P4	Q02297	inhibits>	bindingprot-tf
P56199	P61586	stimulates>	bindingprot-tf
P02751	P28482	stimulates>	bindingprot-tf
Q9Y490	P05556	stimulates>	bindingprot-tf
P62873	O75962	stimulates>	bindingprot-tf
Q9H4P4	P22455	inhibits>	bindingprot-tf
P56945	P63000	stimulates>	bindingprot-tf
P35222	Q09472	stimulates>	bindingprot-tf
P63218	P27986	stimulates>	bindingprot-tf
P31431	P17612	stimulates>	bindingprot-tf
P11473	P42574	stimulates>	bindingprot-tf
P31751	P16220	stimulates>	bindingprot-tf
P01375	P05412	stimulates>	bindingprot-tf
P12931	Q9NQB0	stimulates>	bindingprot-tf
P35222	P63000	stimulates>	bindingprot-tf
Q00653	P98170	stimulates>	bindingprot-tf
P24941	P06748	inhibits>	bindingprot-tf
P63092	P12931	stimulates>	bindingprot-tf
Q15139	P05556	stimulates>	bindingprot-tf
P27448	O96017	stimulates>	bindingprot-tf
P46531	O43474	inhibits>	bindingprot-tf
Q13153	P27695	stimulates>	bindingprot-tf
O15111	P42345	stimulates>	bindingprot-tf
P67775	Q05655	inhibits>	bindingprot-tf
Q02297	P17612	stimulates>	bindingprot-tf
P35658	Q14974	stimulates>	bindingprot-tf
P55211	P42574	stimulates>	bindingprot-tf
Q16539	Q9Y618	inhibits>	bindingprot-tf
P49840	O15169	stimulates>	bindingprot-tf
Q09472	P29590	stimulates>	bindingprot-tf
P22681	P23458	inhibits>	bindingprot-tf
P21333	Q9Y6K9	stimulates>	bindingprot-tf
P06307	P28482	stimulates>	bindingprot-tf
Q16539	O14543	stimulates>	bindingprot-tf
P18031	P08922	inhibits>	bindingprot-tf
Q00987	P49757	inhibits>	bindingprot-tf
Q99759	P25963	stimulates>	bindingprot-tf
P35221	P27348	stimulates>	bindingprot-tf
P40763	P12931	stimulates>	bindingprot-tf
P04637	P06400	stimulates>	bindingprot-tf
P31749	Q12888	inhibits>	bindingprot-tf
Q07812	P10415	inhibits>	bindingprot-tf
P61586	P98077	inhibits>	bindingprot-tf
Q14289	Q9Y243	stimulates>	bindingprot-tf
P24941	P24864	inhibits>	bindingprot-tf
P63000	P31749	stimulates>	bindingprot-tf
P01375	P31749	stimulates>	bindingprot-tf
O00459	P63000	stimulates>	bindingprot-tf
P29323	P04637	stimulates>	bindingprot-tf
P14735	P51668	stimulates>	bindingprot-tf
P24941	P62136	inhibits>	bindingprot-tf
P04049	P42336	stimulates>	bindingprot-tf
P19784	P12830	stimulates>	bindingprot-tf
P61006	P50281	stimulates>	bindingprot-tf
P61224	P63000	stimulates>	bindingprot-tf
P17252	O15111	stimulates>	bindingprot-tf
Q00987	Q7LG56	inhibits>	bindingprot-tf
P05107	P61586	stimulates>	bindingprot-tf
P67775	P31751	inhibits>	bindingprot-tf
P31749	P01137	inhibits>	bindingprot-tf
Q9Y297	Q04206	stimulates>	bindingprot-tf
P29475	P61586	stimulates>	bindingprot-tf
Q00613	P78527	stimulates>	bindingprot-tf
Q15256	P27361	inhibits>	bindingprot-tf
P63000	P15056	stimulates>	bindingprot-tf
Q15831	P57059	stimulates>	bindingprot-tf
P12931	P63000	stimulates>	bindingprot-tf
Q13418	P49841	inhibits>	bindingprot-tf
Q13393	Q9NRA0	stimulates>	bindingprot-tf
Q13526	P41182	stimulates>	bindingprot-tf
P27361	O75582	stimulates>	bindingprot-tf
P04275	P28482	stimulates>	bindingprot-tf
Q02750	Q15349	stimulates>	bindingprot-tf
Q14164	Q12778	inhibits>	bindingprot-tf
O14775	P42336	stimulates>	bindingprot-tf
Q16539	P01100	stimulates>	bindingprot-tf
P15056	Q15831	inhibits>	bindingprot-tf
P04637	Q01094	inhibits>	bindingprot-tf
P67775	P31749	inhibits>	bindingprot-tf
P26010	P12931	stimulates>	bindingprot-tf
P62873	Q05397	stimulates>	bindingprot-tf
Q12770	P36956	inhibits>	bindingprot-tf
P19838	P01584	stimulates>	bindingprot-tf
Q9UHD2	Q03113	stimulates>	bindingprot-tf
Q04206	P98170	stimulates>	bindingprot-tf
Q9UJX5	O14965	stimulates>	bindingprot-tf
O95551	P25963	inhibits>	bindingprot-tf
P01375	P37231	inhibits>	bindingprot-tf
P45984	O60674	inhibits>	bindingprot-tf
P27361	P51812	stimulates>	bindingprot-tf
P04637	P10415	inhibits>	bindingprot-tf
P46734	Q16539	stimulates>	bindingprot-tf
P27361	P41182	inhibits>	bindingprot-tf
P11831	P05556	stimulates>	bindingprot-tf
P02751	P12931	stimulates>	bindingprot-tf
Q00535	P20749	stimulates>	bindingprot-tf
P01137	P28482	stimulates>	bindingprot-tf
Q13485	P18846	stimulates>	bindingprot-tf
P54646	Q00987	stimulates>	bindingprot-tf
P62834	P61586	inhibits>	bindingprot-tf
P27361	P53355	stimulates>	bindingprot-tf
Q9Y572	Q92934	stimulates>	bindingprot-tf
Q92993	P04637	stimulates>	bindingprot-tf
Q14289	P27361	stimulates>	bindingprot-tf
Q9Y243	O60285	stimulates>	bindingprot-tf
Q00978	P01100	inhibits>	bindingprot-tf
P08581	P29353	stimulates>	bindingprot-tf
P49023	P12931	stimulates>	bindingprot-tf
O14640	P84022	stimulates>	bindingprot-tf
P27361	P23443	stimulates>	bindingprot-tf
P17612	Q07812	inhibits>	bindingprot-tf
P04049	P14317	stimulates>	bindingprot-tf
P61586	P19174	stimulates>	bindingprot-tf
P18847	P04637	inhibits>	bindingprot-tf
P16144	P31749	stimulates>	bindingprot-tf
Q9Y243	P35222	stimulates>	bindingprot-tf
O15530	Q13485	stimulates>	bindingprot-tf
P67870	O15198	stimulates>	bindingprot-tf
Q99683	Q9Y6K9	stimulates>	bindingprot-tf
P17612	Q13418	stimulates>	bindingprot-tf
P62258	Q92934	inhibits>	bindingprot-tf
P45984	P19793	inhibits>	bindingprot-tf
P08754	Q9Y243	stimulates>	bindingprot-tf
Q92997	P49841	inhibits>	bindingprot-tf
Q03181	P55055	stimulates>	bindingprot-tf
O60716	P49768	inhibits>	bindingprot-tf
P20749	Q13547	stimulates>	bindingprot-tf
Q13526	O15350	stimulates>	bindingprot-tf
P14735	Q8NHZ8	stimulates>	bindingprot-tf
P01116	P42336	stimulates>	bindingprot-tf
P62834	P27361	stimulates>	bindingprot-tf
Q04206	O14543	stimulates>	bindingprot-tf
P06756	Q14289	stimulates>	bindingprot-tf
P01106	P38936	inhibits>	bindingprot-tf
P42574	P06400	inhibits>	bindingprot-tf
Q92569	P31749	stimulates>	bindingprot-tf
Q9NZN5	P61586	stimulates>	bindingprot-tf
P45984	P29353	stimulates>	bindingprot-tf
Q92529	P27361	stimulates>	bindingprot-tf
Q8TAD8	P84022	inhibits>	bindingprot-tf
P61586	Q13153	stimulates>	bindingprot-tf
P08581	P45983	stimulates>	bindingprot-tf
P05556	O43524	stimulates>	bindingprot-tf
P52564	P53779	stimulates>	bindingprot-tf
Q92769	P0C0S5	inhibits>	bindingprot-tf
P12931	P37231	stimulates>	bindingprot-tf
P01375	P01137	inhibits>	bindingprot-tf
Q04206	Q13625	inhibits>	bindingprot-tf
P17252	P42345	stimulates>	bindingprot-tf
P63208	Q13616	stimulates>	bindingprot-tf
O94992	P04150	inhibits>	bindingprot-tf
Q9UHD2	Q9H6S1	stimulates>	bindingprot-tf
P49023	Q14289	stimulates>	bindingprot-tf
P15336	P10415	stimulates>	bindingprot-tf
Q13547	Q04724	stimulates>	bindingprot-tf
P01111	P45983	stimulates>	bindingprot-tf
P68400	P35659	stimulates>	bindingprot-tf
Q9UGJ0	P42345	inhibits>	bindingprot-tf
P56524	Q13485	inhibits>	bindingprot-tf
P48729	P04637	stimulates>	bindingprot-tf
P17252	P00519	stimulates>	bindingprot-tf
P63208	Q01094	stimulates>	bindingprot-tf
P23458	P45983	stimulates>	bindingprot-tf
O75582	P51812	stimulates>	bindingprot-tf
P23458	O75030	stimulates>	bindingprot-tf
P17252	P27348	stimulates>	bindingprot-tf
P61586	P26010	stimulates>	bindingprot-tf
P02751	P29353	stimulates>	bindingprot-tf
P45983	P63165	stimulates>	bindingprot-tf
P10828	P37231	stimulates>	bindingprot-tf
P63000	P04637	stimulates>	bindingprot-tf
Q04206	Q12933	stimulates>	bindingprot-tf
Q15759	P01584	inhibits>	bindingprot-tf
P38936	P40763	inhibits>	bindingprot-tf
P63104	Q05513	stimulates>	bindingprot-tf
P31749	P19793	stimulates>	bindingprot-tf
O60674	O14744	inhibits>	bindingprot-tf
Q15788	P84022	stimulates>	bindingprot-tf
P04637	P29590	stimulates>	bindingprot-tf
P46527	P24941	inhibits>	bindingprot-tf
P46734	Q15759	stimulates>	bindingprot-tf
P28482	P36956	stimulates>	bindingprot-tf
P18084	Q05397	stimulates>	bindingprot-tf
P68400	Q08945	inhibits>	bindingprot-tf
P05114	Q92831	stimulates>	bindingprot-tf
Q99558	Q04206	stimulates>	bindingprot-tf
Q92793	P35222	stimulates>	bindingprot-tf
Q5VWQ8	O60674	inhibits>	bindingprot-tf
P30260	P51668	stimulates>	bindingprot-tf
P61586	Q8NFT6	stimulates>	bindingprot-tf
Q86YT6	P78504	stimulates>	bindingprot-tf
P37840	Q05086	inhibits>	bindingprot-tf
P42336	P63000	stimulates>	bindingprot-tf
Q01196	P46695	stimulates>	bindingprot-tf
P49918	P11802	inhibits>	bindingprot-tf
P63165	Q13363	stimulates>	bindingprot-tf
P22681	P40189	inhibits>	bindingprot-tf
Q16539	P18846	stimulates>	bindingprot-tf
Q13233	P05412	stimulates>	bindingprot-tf
P22694	P04141	stimulates>	bindingprot-tf
P84022	P46531	stimulates>	bindingprot-tf
Q13233	Q8IUD2	stimulates>	bindingprot-tf
Q92974	P61586	stimulates>	bindingprot-tf
P02751	P63000	stimulates>	bindingprot-tf
Q8TD19	P34947	stimulates>	bindingprot-tf
Q99988	Q9H4P4	stimulates>	bindingprot-tf
Q13526	P62258	inhibits>	bindingprot-tf
P42574	Q92934	stimulates>	bindingprot-tf
P54646	O15164	stimulates>	bindingprot-tf
Q13131	Q13363	inhibits>	bindingprot-tf
Q02156	P60709	stimulates>	bindingprot-tf
P01106	P49715	inhibits>	bindingprot-tf
P61586	Q04759	stimulates>	bindingprot-tf
Q9Y243	P28482	stimulates>	bindingprot-tf
P04141	P40763	stimulates>	bindingprot-tf
P07948	P01100	inhibits>	bindingprot-tf
P01137	Q16539	stimulates>	bindingprot-tf
P13612	P12931	stimulates>	bindingprot-tf
P63000	P45983	stimulates>	bindingprot-tf
Q16539	Q14155	inhibits>	bindingprot-tf
O60733	P01584	stimulates>	bindingprot-tf
P29350	P29323	inhibits>	bindingprot-tf
P17612	P23443	stimulates>	bindingprot-tf
Q09472	P01106	inhibits>	bindingprot-tf
Q9UHD2	Q04206	stimulates>	bindingprot-tf
P19838	P29459	stimulates>	bindingprot-tf
P56945	P42336	stimulates>	bindingprot-tf
P24941	Q00987	inhibits>	bindingprot-tf
P31751	P23443	stimulates>	bindingprot-tf
P08069	P31946	stimulates>	bindingprot-tf
P52306	P60953	stimulates>	bindingprot-tf
P53779	P05412	stimulates>	bindingprot-tf
Q13287	P24864	stimulates>	bindingprot-tf
Q9UBY5	P19838	stimulates>	bindingprot-tf
Q04917	P06493	stimulates>	bindingprot-tf
Q00987	P10515	stimulates>	bindingprot-tf
P25391	P29353	stimulates>	bindingprot-tf
P42226	P01106	stimulates>	bindingprot-tf
Q05397	Q13485	stimulates>	bindingprot-tf
Q9H488	P78504	stimulates>	bindingprot-tf
P62834	P05556	stimulates>	bindingprot-tf
Q13464	P45983	stimulates>	bindingprot-tf
Q9H0K1	Q15078	inhibits>	bindingprot-tf
Q96PU5	P21802	inhibits>	bindingprot-tf
Q96PG8	P04637	stimulates>	bindingprot-tf
P62993	P40763	inhibits>	bindingprot-tf
P63104	P27348	stimulates>	bindingprot-tf
O14757	P19838	inhibits>	bindingprot-tf
Q9Y6X2	O75030	inhibits>	bindingprot-tf
P01137	Q9Y4K3	stimulates>	bindingprot-tf
P19784	P19525	stimulates>	bindingprot-tf
Q12933	O15111	stimulates>	bindingprot-tf
Q9Y243	P04150	inhibits>	bindingprot-tf
Q8TEY5	Q92793	inhibits>	bindingprot-tf
P62330	P28482	stimulates>	bindingprot-tf
P53779	Q05655	stimulates>	bindingprot-tf
P42345	Q15349	stimulates>	bindingprot-tf
P04637	Q14790	stimulates>	bindingprot-tf
Q92831	P04637	stimulates>	bindingprot-tf
Q15796	P01137	inhibits>	bindingprot-tf
P46527	Q12778	inhibits>	bindingprot-tf
P12814	Q13393	inhibits>	bindingprot-tf
P61224	P28482	stimulates>	bindingprot-tf
Q04206	P05231	stimulates>	bindingprot-tf
P48556	Q12834	stimulates>	bindingprot-tf
P01137	P29323	stimulates>	bindingprot-tf
P05106	P12931	stimulates>	bindingprot-tf
Q00653	Q07817	stimulates>	bindingprot-tf
Q06124	P28482	stimulates>	bindingprot-tf
P17612	P06241	stimulates>	bindingprot-tf
P01112	P29323	stimulates>	bindingprot-tf
P04792	Q9Y4K3	stimulates>	bindingprot-tf
P27361	Q92993	stimulates>	bindingprot-tf
P46937	P28347	stimulates>	bindingprot-tf
P14780	P18065	stimulates>	bindingprot-tf
O75116	P62140	inhibits>	bindingprot-tf
Q15759	O14543	stimulates>	bindingprot-tf
Q14289	P61586	stimulates>	bindingprot-tf
Q13263	P40763	inhibits>	bindingprot-tf
P46109	P45983	stimulates>	bindingprot-tf
P31751	Q07817	stimulates>	bindingprot-tf
P61224	P15056	stimulates>	bindingprot-tf
Q04759	Q14289	stimulates>	bindingprot-tf
P62873	Q92888	stimulates>	bindingprot-tf
Q13627	P04637	stimulates>	bindingprot-tf
O43524	Q12778	stimulates>	bindingprot-tf
P28482	O15151	stimulates>	bindingprot-tf
P19784	P19838	stimulates>	bindingprot-tf
P28482	Q01094	stimulates>	bindingprot-tf
P24941	O14757	stimulates>	bindingprot-tf
P17612	Q96PU5	inhibits>	bindingprot-tf
Q03060	P10415	inhibits>	bindingprot-tf
P54646	P42345	inhibits>	bindingprot-tf
P17612	Q9UMX1	stimulates>	bindingprot-tf
P38936	P01106	inhibits>	bindingprot-tf
Q16539	Q09472	stimulates>	bindingprot-tf
P15692	P27361	stimulates>	bindingprot-tf
P31749	Q99873	stimulates>	bindingprot-tf
Q13501	Q04206	stimulates>	bindingprot-tf
Q9BUJ2	P04637	inhibits>	bindingprot-tf
P08754	P28482	stimulates>	bindingprot-tf
P17612	Q14738	stimulates>	bindingprot-tf
Q05655	Q14289	stimulates>	bindingprot-tf
P22694	P49841	stimulates>	bindingprot-tf
Q9Y6Q9	P48552	stimulates>	bindingprot-tf
P31751	P38398	stimulates>	bindingprot-tf
Q13485	Q9HCS4	stimulates>	bindingprot-tf
Q9UM13	P06493	inhibits>	bindingprot-tf
Q9NYJ8	Q16539	stimulates>	bindingprot-tf
Q14790	O14920	stimulates>	bindingprot-tf
Q09472	P10914	stimulates>	bindingprot-tf
O43318	Q9Y243	stimulates>	bindingprot-tf
Q01196	P01137	stimulates>	bindingprot-tf
Q96GD4	P04637	inhibits>	bindingprot-tf
P63000	P27361	stimulates>	bindingprot-tf
P61224	P53779	stimulates>	bindingprot-tf
Q8N5S9	O15151	stimulates>	bindingprot-tf
P67870	Q9Y5B0	inhibits>	bindingprot-tf
P53779	P08047	stimulates>	bindingprot-tf
Q13485	P01106	inhibits>	bindingprot-tf
P27361	Q14790	inhibits>	bindingprot-tf
P60953	P49841	inhibits>	bindingprot-tf
Q92793	P08151	stimulates>	bindingprot-tf
P63000	Q00535	stimulates>	bindingprot-tf
P05412	P01106	inhibits>	bindingprot-tf
O60879	P40189	stimulates>	bindingprot-tf
Q14738	P28482	inhibits>	bindingprot-tf
P01375	P10599	stimulates>	bindingprot-tf
Q9UBY5	Q05397	stimulates>	bindingprot-tf
Q14738	P01106	inhibits>	bindingprot-tf
Q15078	P04150	stimulates>	bindingprot-tf
P08754	P27361	stimulates>	bindingprot-tf
P60953	Q15759	stimulates>	bindingprot-tf
P28482	Q09472	stimulates>	bindingprot-tf
P08047	P01106	stimulates>	bindingprot-tf
Q16539	O15350	stimulates>	bindingprot-tf
O00459	P31749	stimulates>	bindingprot-tf
Q16539	Q14790	inhibits>	bindingprot-tf
P28482	Q15349	stimulates>	bindingprot-tf
P21802	P05412	stimulates>	bindingprot-tf
P12109	P16070	stimulates>	bindingprot-tf
Q05655	P40189	stimulates>	bindingprot-tf
P19174	P42336	stimulates>	bindingprot-tf
P07384	P17612	stimulates>	bindingprot-tf
Q07869	P28702	stimulates>	bindingprot-tf
P07948	P46527	inhibits>	bindingprot-tf
Q15139	Q92934	inhibits>	bindingprot-tf
O75582	O75030	inhibits>	bindingprot-tf
P27361	Q92934	inhibits>	bindingprot-tf
P23443	Q01094	stimulates>	bindingprot-tf
P27361	Q14116	stimulates>	bindingprot-tf
Q9UJX6	O14965	stimulates>	bindingprot-tf
Q13131	P08151	inhibits>	bindingprot-tf
Q9Y243	Q09472	stimulates>	bindingprot-tf
P46109	P42336	stimulates>	bindingprot-tf
P17612	P25963	stimulates>	bindingprot-tf
P04637	Q07817	stimulates>	bindingprot-tf
P35568	P28482	stimulates>	bindingprot-tf
P17252	P62258	stimulates>	bindingprot-tf
Q92529	P16220	stimulates>	bindingprot-tf
P23458	O14543	stimulates>	bindingprot-tf
P05412	Q13485	stimulates>	bindingprot-tf
Q14164	O43524	inhibits>	bindingprot-tf
Q15759	O75582	stimulates>	bindingprot-tf
P22607	P23458	stimulates>	bindingprot-tf
P17612	Q15054	inhibits>	bindingprot-tf
P27361	P25963	inhibits>	bindingprot-tf
P61586	O60610	stimulates>	bindingprot-tf
O75582	P18846	stimulates>	bindingprot-tf
P27448	P17612	stimulates>	bindingprot-tf
P15311	P05556	stimulates>	bindingprot-tf
Q92997	P46531	inhibits>	bindingprot-tf
P27986	P19838	stimulates>	bindingprot-tf
P28482	P01100	stimulates>	bindingprot-tf
O43353	P29323	stimulates>	bindingprot-tf
P51617	P19838	stimulates>	bindingprot-tf
Q05655	P49840	inhibits>	bindingprot-tf
Q16610	Q05397	stimulates>	bindingprot-tf
P61586	Q9Y6D6	inhibits>	bindingprot-tf
P53350	Q15349	stimulates>	bindingprot-tf
Q92997	P01106	stimulates>	bindingprot-tf
P08047	P36956	stimulates>	bindingprot-tf
P22455	P27361	stimulates>	bindingprot-tf
Q9H8V3	P04637	inhibits>	bindingprot-tf
Q13485	Q92793	stimulates>	bindingprot-tf
P15692	Q14289	stimulates>	bindingprot-tf
P17612	P30307	inhibits>	bindingprot-tf
P61081	Q13616	stimulates>	bindingprot-tf
P46734	O15264	stimulates>	bindingprot-tf
Q99558	Q12933	stimulates>	bindingprot-tf
P28482	P61978	stimulates>	bindingprot-tf
P53041	P04150	inhibits>	bindingprot-tf
P35222	P12931	stimulates>	bindingprot-tf
Q02156	O60733	stimulates>	bindingprot-tf
P25963	Q9NPF7	stimulates>	bindingprot-tf
P29323	P18146	stimulates>	bindingprot-tf
P04637	Q92831	stimulates>	bindingprot-tf
O75582	O43889	stimulates>	bindingprot-tf
P04637	P06400	inhibits>	bindingprot-tf
O60674	P34947	stimulates>	bindingprot-tf
Q04206	Q9Y4K3	stimulates>	bindingprot-tf
P15153	O96013	stimulates>	bindingprot-tf
P98077	P12931	stimulates>	bindingprot-tf
P28482	Q8WUF5	stimulates>	bindingprot-tf
Q99801	P31749	inhibits>	bindingprot-tf
P05556	Q13418	stimulates>	bindingprot-tf
P15336	P11802	inhibits>	bindingprot-tf
Q13393	P63000	stimulates>	bindingprot-tf
Q13546	P62330	stimulates>	bindingprot-tf
P62873	Q15147	stimulates>	bindingprot-tf
P04085	P42336	stimulates>	bindingprot-tf
P15692	Q9Y478	stimulates>	bindingprot-tf
Q16512	Q04917	stimulates>	bindingprot-tf
O15379	Q09472	stimulates>	bindingprot-tf
P07947	Q15759	stimulates>	bindingprot-tf
P31749	P49840	inhibits>	bindingprot-tf
P07948	P19838	stimulates>	bindingprot-tf
Q13547	Q92793	stimulates>	bindingprot-tf
P19174	P42229	stimulates>	bindingprot-tf
Q8N5S9	P53041	stimulates>	bindingprot-tf
P45984	Q9BUJ2	stimulates>	bindingprot-tf
P17612	P19419	stimulates>	bindingprot-tf
Q13153	Q9Y2U5	stimulates>	bindingprot-tf
P42345	P37231	stimulates>	bindingprot-tf
P42338	Q05513	stimulates>	bindingprot-tf
P07947	P61586	inhibits>	bindingprot-tf
Q14164	Q9H2D1	inhibits>	bindingprot-tf
O75582	Q14653	stimulates>	bindingprot-tf
P42229	P25963	inhibits>	bindingprot-tf
P61244	P04637	stimulates>	bindingprot-tf
Q13485	P05412	stimulates>	bindingprot-tf
Q9Y6K9	O15111	stimulates>	bindingprot-tf
P52306	P01116	stimulates>	bindingprot-tf
Q5JRX3	P04275	stimulates>	bindingprot-tf
P17252	P43405	stimulates>	bindingprot-tf
Q7KZI7	Q92934	stimulates>	bindingprot-tf
P27361	P24941	stimulates>	bindingprot-tf
P17252	P19419	stimulates>	bindingprot-tf
P31749	O60285	stimulates>	bindingprot-tf
O75582	Q05655	stimulates>	bindingprot-tf
P01100	P01137	stimulates>	bindingprot-tf
P45983	P63104	inhibits>	bindingprot-tf
Q86UP2	P61586	stimulates>	bindingprot-tf
O94763	P31749	stimulates>	bindingprot-tf
P42574	O14920	inhibits>	bindingprot-tf
P07384	Q05655	inhibits>	bindingprot-tf
P45983	O43524	stimulates>	bindingprot-tf
P08581	P27361	inhibits>	bindingprot-tf
Q12888	P04637	stimulates>	bindingprot-tf
Q13569	P04150	stimulates>	bindingprot-tf
P55085	P63096	stimulates>	bindingprot-tf
P62873	O43739	stimulates>	bindingprot-tf
P62993	P63000	stimulates>	bindingprot-tf
P04792	P62877	stimulates>	bindingprot-tf
P27986	P63000	stimulates>	bindingprot-tf
P41240	P29353	stimulates>	bindingprot-tf
Q04917	P31946	stimulates>	bindingprot-tf
O15164	P04637	inhibits>	bindingprot-tf
P31321	Q9UBY5	stimulates>	bindingprot-tf
P23443	P14317	stimulates>	bindingprot-tf
Q12933	Q04206	stimulates>	bindingprot-tf
O95405	P37173	inhibits>	bindingprot-tf
Q13950	Q92793	stimulates>	bindingprot-tf
Q09472	P25490	stimulates>	bindingprot-tf
P29353	Q16539	stimulates>	bindingprot-tf
P67775	Q9Y243	inhibits>	bindingprot-tf
P61586	P15311	stimulates>	bindingprot-tf
P17612	Q04206	stimulates>	bindingprot-tf
P12109	P16144	stimulates>	bindingprot-tf
P07949	P16220	stimulates>	bindingprot-tf
P46109	Q13233	stimulates>	bindingprot-tf
P98077	P27361	stimulates>	bindingprot-tf
P05412	P03372	stimulates>	bindingprot-tf
P42345	P31749	stimulates>	bindingprot-tf
P04637	P26447	stimulates>	bindingprot-tf
Q02750	P49841	stimulates>	bindingprot-tf
P08754	P42336	stimulates>	bindingprot-tf
P46109	O43318	stimulates>	bindingprot-tf
Q13526	Q14653	inhibits>	bindingprot-tf
P02452	P16070	stimulates>	bindingprot-tf
Q9UJX3	P06493	inhibits>	bindingprot-tf
Q9Y297	P30291	inhibits>	bindingprot-tf
Q08828	P27361	stimulates>	bindingprot-tf
Q15788	Q13133	stimulates>	bindingprot-tf
Q92934	P04637	stimulates>	bindingprot-tf
Q04917	P27348	stimulates>	bindingprot-tf
P24941	O15350	inhibits>	bindingprot-tf
P63096	P29323	stimulates>	bindingprot-tf
P08069	P61981	stimulates>	bindingprot-tf
P84022	Q8N2W9	stimulates>	bindingprot-tf
Q13547	Q13485	inhibits>	bindingprot-tf
P35568	P23458	stimulates>	bindingprot-tf
P53350	O14920	inhibits>	bindingprot-tf
P12830	P35222	stimulates>	bindingprot-tf
Q02750	P27361	stimulates>	bindingprot-tf
P28482	P62258	inhibits>	bindingprot-tf
P54646	Q8WUF5	stimulates>	bindingprot-tf
Q13158	Q92851	stimulates>	bindingprot-tf
Q9H488	O00548	stimulates>	bindingprot-tf
P41240	P17612	stimulates>	bindingprot-tf
Q13131	P45983	stimulates>	bindingprot-tf
Q13546	Q15628	stimulates>	bindingprot-tf
Q03181	Q13133	stimulates>	bindingprot-tf
Q13131	P38936	stimulates>	bindingprot-tf
Q5VWQ8	P40763	inhibits>	bindingprot-tf
O14920	Q99576	stimulates>	bindingprot-tf
P34741	P27361	stimulates>	bindingprot-tf
P63279	O75030	inhibits>	bindingprot-tf
P17612	Q8TAQ2	stimulates>	bindingprot-tf
Q12933	O14920	stimulates>	bindingprot-tf
P62993	P19419	stimulates>	bindingprot-tf
P63208	P19838	inhibits>	bindingprot-tf
P63000	P05556	stimulates>	bindingprot-tf
P14735	P62877	stimulates>	bindingprot-tf
P52333	P45984	stimulates>	bindingprot-tf
P04626	P19174	stimulates>	bindingprot-tf
P62877	P61081	stimulates>	bindingprot-tf
P11309	P46527	inhibits>	bindingprot-tf
P63218	P42336	stimulates>	bindingprot-tf
Q92793	P06400	stimulates>	bindingprot-tf
Q13568	P05231	stimulates>	bindingprot-tf
P01375	P23443	stimulates>	bindingprot-tf
Q16539	P38936	stimulates>	bindingprot-tf
P61019	P04406	stimulates>	bindingprot-tf
Q9UHD2	P31751	stimulates>	bindingprot-tf
Q12968	P04141	stimulates>	bindingprot-tf
P17252	P25963	stimulates>	bindingprot-tf
P53355	P27361	inhibits>	bindingprot-tf
P23443	Q9H3D4	inhibits>	bindingprot-tf
Q9NYJ8	O15111	stimulates>	bindingprot-tf
P49674	P20749	stimulates>	bindingprot-tf
Q15418	P67809	stimulates>	bindingprot-tf
P68400	Q04206	stimulates>	bindingprot-tf
P46531	P01100	inhibits>	bindingprot-tf
P31749	P12931	stimulates>	bindingprot-tf
P08134	P61586	inhibits>	bindingprot-tf
Q92529	P42345	stimulates>	bindingprot-tf
P59768	Q16539	stimulates>	bindingprot-tf
P46527	P61586	inhibits>	bindingprot-tf
P05556	P22694	stimulates>	bindingprot-tf
Q07869	P01106	inhibits>	bindingprot-tf
Q04206	P04141	inhibits>	bindingprot-tf
P52306	P61586	stimulates>	bindingprot-tf
P78536	P01375	stimulates>	bindingprot-tf
P28482	Q13153	stimulates>	bindingprot-tf
P17612	P50148	stimulates>	bindingprot-tf
P15692	Q9Y243	stimulates>	bindingprot-tf
P61586	Q9NZN5	stimulates>	bindingprot-tf
Q9Y4A5	P04637	inhibits>	bindingprot-tf
P00533	P51692	stimulates>	bindingprot-tf
Q13131	P06400	inhibits>	bindingprot-tf
P31947	O43524	inhibits>	bindingprot-tf
P12931	O96013	stimulates>	bindingprot-tf
Q96RR4	Q9UGJ0	stimulates>	bindingprot-tf
P01375	P21580	stimulates>	bindingprot-tf
P42575	Q12933	stimulates>	bindingprot-tf
P29350	P40189	inhibits>	bindingprot-tf
P52333	Q15759	stimulates>	bindingprot-tf
P67775	P35222	stimulates>	bindingprot-tf
P04792	P31749	stimulates>	bindingprot-tf
Q16539	P31751	stimulates>	bindingprot-tf
P27361	P50750	stimulates>	bindingprot-tf
Q96PM5	P04637	inhibits>	bindingprot-tf
Q06124	P42336	stimulates>	bindingprot-tf
Q9UJU2	O75030	stimulates>	bindingprot-tf
Q13263	Q96PG8	inhibits>	bindingprot-tf
P35658	P84022	stimulates>	bindingprot-tf
Q04917	Q12778	inhibits>	bindingprot-tf
P05556	P31321	stimulates>	bindingprot-tf
P49840	P49841	stimulates>	bindingprot-tf
Q9BXH1	P04637	stimulates>	bindingprot-tf
Q14790	O15111	stimulates>	bindingprot-tf
O00548	P46531	stimulates>	bindingprot-tf
Q16539	P05412	stimulates>	bindingprot-tf
Q15438	P61586	stimulates>	bindingprot-tf
Q05655	P27361	inhibits>	bindingprot-tf
P52564	P45984	stimulates>	bindingprot-tf
P07384	Q07817	inhibits>	bindingprot-tf
P01111	P61981	stimulates>	bindingprot-tf
Q13546	P55957	stimulates>	bindingprot-tf
Q9Y4K3	P04637	stimulates>	bindingprot-tf
P17252	P28482	stimulates>	bindingprot-tf
P27361	P23560	stimulates>	bindingprot-tf
P31749	P48552	stimulates>	bindingprot-tf
P13861	P30307	inhibits>	bindingprot-tf
P07948	P14317	stimulates>	bindingprot-tf
Q15759	P49715	stimulates>	bindingprot-tf
P29475	Q13363	stimulates>	bindingprot-tf
P13612	Q05397	stimulates>	bindingprot-tf
P62877	P23443	stimulates>	bindingprot-tf
Q7Z434	P19838	stimulates>	bindingprot-tf
P17612	P05556	stimulates>	bindingprot-tf
Q9UHD2	P04792	stimulates>	bindingprot-tf
Q15759	Q16665	stimulates>	bindingprot-tf
P23443	P36956	stimulates>	bindingprot-tf
P05412	P29459	stimulates>	bindingprot-tf
P68400	P14317	stimulates>	bindingprot-tf
P13631	P31749	stimulates>	bindingprot-tf
P23458	Q07817	stimulates>	bindingprot-tf
Q13464	P35222	stimulates>	bindingprot-tf
O15530	O15151	stimulates>	bindingprot-tf
P78527	P22415	stimulates>	bindingprot-tf
P60953	Q16539	stimulates>	bindingprot-tf
O15111	Q12778	inhibits>	bindingprot-tf
P07947	Q16539	stimulates>	bindingprot-tf
Q13526	P31947	inhibits>	bindingprot-tf
P06730	P31749	stimulates>	bindingprot-tf
P17612	Q9H0K1	inhibits>	bindingprot-tf
P04637	P08151	inhibits>	bindingprot-tf
Q5JTV8	O95819	stimulates>	bindingprot-tf
P02452	P12931	stimulates>	bindingprot-tf
P01116	P62258	stimulates>	bindingprot-tf
Q99717	Q13485	stimulates>	bindingprot-tf
P63000	P28482	stimulates>	bindingprot-tf
P45983	P31946	inhibits>	bindingprot-tf
O14757	O15151	inhibits>	bindingprot-tf
Q14134	P04637	stimulates>	bindingprot-tf
P31751	P24941	stimulates>	bindingprot-tf
P29323	P17612	stimulates>	bindingprot-tf
P31751	P19838	stimulates>	bindingprot-tf
P63000	P23443	stimulates>	bindingprot-tf
P24941	P38398	stimulates>	bindingprot-tf
Q13263	P04637	stimulates>	bindingprot-tf
Q70SY1	O75030	stimulates>	bindingprot-tf
Q8TDY2	P04637	stimulates>	bindingprot-tf
P27361	Q05195	stimulates>	bindingprot-tf
Q9NRA0	Q14765	stimulates>	bindingprot-tf
P45983	P35222	inhibits>	bindingprot-tf
O14965	P25963	inhibits>	bindingprot-tf
P34947	P04637	inhibits>	bindingprot-tf
P27361	P17676	stimulates>	bindingprot-tf
P23229	Q05397	stimulates>	bindingprot-tf
P53355	P10415	inhibits>	bindingprot-tf
P04049	Q13043	inhibits>	bindingprot-tf
P12109	Q13683	stimulates>	bindingprot-tf
P02751	P17612	stimulates>	bindingprot-tf
P14317	Q92934	inhibits>	bindingprot-tf
Q05209	P06213	inhibits>	bindingprot-tf
Q9BQ95	Q13233	stimulates>	bindingprot-tf
P18848	P49768	stimulates>	bindingprot-tf
Q05397	O75030	stimulates>	bindingprot-tf
P05556	O60674	stimulates>	bindingprot-tf
P62993	P42345	stimulates>	bindingprot-tf
O96017	P14317	stimulates>	bindingprot-tf
O14757	P54132	stimulates>	bindingprot-tf
P17252	O60479	stimulates>	bindingprot-tf
P67775	P15056	stimulates>	bindingprot-tf
Q8N4C6	O60674	inhibits>	bindingprot-tf
Q8TAD8	Q15796	inhibits>	bindingprot-tf
Q16539	P68400	stimulates>	bindingprot-tf
O96017	Q15717	stimulates>	bindingprot-tf
Q9UQC2	Q9Y6K9	inhibits>	bindingprot-tf
O14920	O15111	stimulates>	bindingprot-tf
P17612	Q96B36	stimulates>	bindingprot-tf
Q15759	O75030	stimulates>	bindingprot-tf
Q15759	P01100	stimulates>	bindingprot-tf
P31749	Q92934	inhibits>	bindingprot-tf
P06241	P42336	stimulates>	bindingprot-tf
Q05655	P61586	stimulates>	bindingprot-tf
P52564	P00519	stimulates>	bindingprot-tf
P28482	Q8IW41	stimulates>	bindingprot-tf
P61586	Q86UP2	stimulates>	bindingprot-tf
Q8N5C8	P53779	stimulates>	bindingprot-tf
P29323	P08047	stimulates>	bindingprot-tf
P63104	P46937	inhibits>	bindingprot-tf
O43353	Q05655	stimulates>	bindingprot-tf
P52564	Q05655	stimulates>	bindingprot-tf
Q04759	P27361	stimulates>	bindingprot-tf
Q15831	P49841	stimulates>	bindingprot-tf
P03372	Q12778	inhibits>	bindingprot-tf
P22694	Q05397	inhibits>	bindingprot-tf
Q9H488	O14640	stimulates>	bindingprot-tf
Q9Y243	Q13043	inhibits>	bindingprot-tf
P04792	P25445	inhibits>	bindingprot-tf
Q13233	Q9Y6K9	stimulates>	bindingprot-tf
P27361	P61981	inhibits>	bindingprot-tf
P31751	O60285	stimulates>	bindingprot-tf
P01375	P16070	stimulates>	bindingprot-tf
Q8TD19	Q9HC98	stimulates>	bindingprot-tf
Q15759	Q8IW41	stimulates>	bindingprot-tf
P13726	P01375	inhibits>	bindingprot-tf
P60953	P29323	stimulates>	bindingprot-tf
P01106	O75928	inhibits>	bindingprot-tf
Q05397	P17252	stimulates>	bindingprot-tf
P13861	P16220	stimulates>	bindingprot-tf
Q9HCS4	Q03181	stimulates>	bindingprot-tf
O15530	P37173	stimulates>	bindingprot-tf
P22694	P08138	stimulates>	bindingprot-tf
O96017	O95997	stimulates>	bindingprot-tf
Q13616	P84022	inhibits>	bindingprot-tf
Q13546	P00533	inhibits>	bindingprot-tf
Q9NYJ8	P45984	stimulates>	bindingprot-tf
P61586	P62993	inhibits>	bindingprot-tf
P51617	P19784	stimulates>	bindingprot-tf
P07333	P42336	stimulates>	bindingprot-tf
P01116	Q16539	stimulates>	bindingprot-tf
P05412	P04637	inhibits>	bindingprot-tf
P05556	Q14247	stimulates>	bindingprot-tf
P08069	P17252	stimulates>	bindingprot-tf
P51617	Q12824	stimulates>	bindingprot-tf
O95819	Q99759	stimulates>	bindingprot-tf
Q6PML9	P49757	inhibits>	bindingprot-tf
Q15759	O75676	stimulates>	bindingprot-tf
Q13322	P06213	inhibits>	bindingprot-tf
P23458	P51692	stimulates>	bindingprot-tf
O15151	Q09472	inhibits>	bindingprot-tf
Q16512	Q16539	stimulates>	bindingprot-tf
P62745	P19838	stimulates>	bindingprot-tf
P55085	P50148	stimulates>	bindingprot-tf
Q15788	P01100	stimulates>	bindingprot-tf
O95819	O15111	stimulates>	bindingprot-tf
P61586	P60763	inhibits>	bindingprot-tf
P00533	P19174	stimulates>	bindingprot-tf
P53779	P63104	inhibits>	bindingprot-tf
P28482	O75676	stimulates>	bindingprot-tf
Q12933	P29323	stimulates>	bindingprot-tf
Q13233	O14920	stimulates>	bindingprot-tf
P01106	P01375	stimulates>	bindingprot-tf
P42345	Q9UBK2	stimulates>	bindingprot-tf
Q9Y243	P17612	stimulates>	bindingprot-tf
P61586	P27361	stimulates>	bindingprot-tf
Q13547	Q01094	inhibits>	bindingprot-tf
Q05397	Q14155	stimulates>	bindingprot-tf
P32121	P53779	stimulates>	bindingprot-tf
Q9Y243	P38398	stimulates>	bindingprot-tf
P17612	P19838	stimulates>	bindingprot-tf
O14757	P04637	stimulates>	bindingprot-tf
P27361	P49841	inhibits>	bindingprot-tf
P37840	P28482	stimulates>	bindingprot-tf
Q13153	O14965	stimulates>	bindingprot-tf
P28702	P37231	stimulates>	bindingprot-tf
O14965	P38398	stimulates>	bindingprot-tf
O75582	P01100	stimulates>	bindingprot-tf
Q9Y243	P29323	stimulates>	bindingprot-tf
Q8N5C8	P53778	stimulates>	bindingprot-tf
P41161	P61586	stimulates>	bindingprot-tf
P04049	P27348	stimulates>	bindingprot-tf
P09874	P19838	stimulates>	bindingprot-tf
P18031	P48357	inhibits>	bindingprot-tf
P18146	P01137	stimulates>	bindingprot-tf
P62993	P12931	stimulates>	bindingprot-tf
P19784	P35222	stimulates>	bindingprot-tf
P42345	P23443	stimulates>	bindingprot-tf
P35568	P06213	stimulates>	bindingprot-tf
P18827	P28482	stimulates>	bindingprot-tf
P61586	O14939	stimulates>	bindingprot-tf
Q92793	P36402	inhibits>	bindingprot-tf
P19838	P27361	stimulates>	bindingprot-tf
Q8N5C8	O15111	stimulates>	bindingprot-tf
P12931	P25963	stimulates>	bindingprot-tf
Q9Y243	O14757	inhibits>	bindingprot-tf
Q9Y297	P08151	inhibits>	bindingprot-tf
P61586	P49023	stimulates>	bindingprot-tf
Q13153	P20749	stimulates>	bindingprot-tf
Q13546	Q12933	stimulates>	bindingprot-tf
O75581	P35222	inhibits>	bindingprot-tf
Q8WUI4	P84022	inhibits>	bindingprot-tf
O95644	Q13627	stimulates>	bindingprot-tf
P07948	P17612	stimulates>	bindingprot-tf
P13861	P27361	inhibits>	bindingprot-tf
P00533	P67775	stimulates>	bindingprot-tf
Q96J02	Q9H3D4	inhibits>	bindingprot-tf
Q8IW41	P20749	stimulates>	bindingprot-tf
Q16539	O75676	stimulates>	bindingprot-tf
Q9UM11	P51668	stimulates>	bindingprot-tf
Q13546	Q9Y6K9	stimulates>	bindingprot-tf
P51812	O75030	inhibits>	bindingprot-tf
P61586	P25963	inhibits>	bindingprot-tf
P17612	Q15063	stimulates>	bindingprot-tf
P62879	P42336	stimulates>	bindingprot-tf
P40763	P01375	stimulates>	bindingprot-tf
P01112	P28482	stimulates>	bindingprot-tf
P13612	P17612	stimulates>	bindingprot-tf
O95405	P84022	stimulates>	bindingprot-tf
P15336	O14543	stimulates>	bindingprot-tf
P55210	P60709	inhibits>	bindingprot-tf
P63000	Q04206	stimulates>	bindingprot-tf
P42574	P38398	inhibits>	bindingprot-tf
O95405	P62136	inhibits>	bindingprot-tf
P04049	Q04206	stimulates>	bindingprot-tf
P12931	P23458	stimulates>	bindingprot-tf
Q13043	O43524	stimulates>	bindingprot-tf
Q02750	Q05655	stimulates>	bindingprot-tf
P17252	Q04206	stimulates>	bindingprot-tf
P23443	Q05397	stimulates>	bindingprot-tf
P17252	P42229	stimulates>	bindingprot-tf
P04626	P01137	inhibits>	bindingprot-tf
Q14790	Q9H2D1	inhibits>	bindingprot-tf
P61586	Q92529	inhibits>	bindingprot-tf
P42336	P16220	stimulates>	bindingprot-tf
P19419	P18146	stimulates>	bindingprot-tf
P27361	P61586	stimulates>	bindingprot-tf
P17252	P60709	stimulates>	bindingprot-tf
P29323	P01100	stimulates>	bindingprot-tf
P63165	P04150	stimulates>	bindingprot-tf
P15692	P12931	stimulates>	bindingprot-tf
P98077	P31749	stimulates>	bindingprot-tf
P12109	P56199	stimulates>	bindingprot-tf
P78406	Q14974	stimulates>	bindingprot-tf
P63104	P31947	stimulates>	bindingprot-tf
P25445	Q14790	stimulates>	bindingprot-tf
Q05209	P17252	stimulates>	bindingprot-tf
Q13131	P17612	stimulates>	bindingprot-tf
P04626	P01106	inhibits>	bindingprot-tf
Q09472	O00141	stimulates>	bindingprot-tf
P61586	P56199	stimulates>	bindingprot-tf
P42574	P61586	stimulates>	bindingprot-tf
P11233	O14939	stimulates>	bindingprot-tf
Q99986	P04637	stimulates>	bindingprot-tf
P31749	O75376	inhibits>	bindingprot-tf
O15530	O14920	stimulates>	bindingprot-tf
P38936	P63000	stimulates>	bindingprot-tf
P24941	Q9H3D4	inhibits>	bindingprot-tf
P62993	P00519	stimulates>	bindingprot-tf
Q16539	P67775	stimulates>	bindingprot-tf
P42336	P45983	stimulates>	bindingprot-tf
P13861	O95467	stimulates>	bindingprot-tf
P34741	P28482	stimulates>	bindingprot-tf
Q9UHD2	P31749	stimulates>	bindingprot-tf
O96017	P33981	stimulates>	bindingprot-tf
P04637	P35659	inhibits>	bindingprot-tf
Q7KZI7	P11137	inhibits>	bindingprot-tf
P28482	Q92934	inhibits>	bindingprot-tf
P63208	P38936	inhibits>	bindingprot-tf
Q9Y6K1	P38936	inhibits>	bindingprot-tf
P01137	Q09472	stimulates>	bindingprot-tf
P67775	Q13315	inhibits>	bindingprot-tf
Q03113	Q14289	stimulates>	bindingprot-tf
P00750	P03956	stimulates>	bindingprot-tf
P17612	P11473	stimulates>	bindingprot-tf
P00533	Q13233	stimulates>	bindingprot-tf
Q14164	Q9NQC7	inhibits>	bindingprot-tf
P10644	P17612	inhibits>	bindingprot-tf
P23443	P42336	stimulates>	bindingprot-tf
Q15256	Q15759	inhibits>	bindingprot-tf
P12931	P49757	stimulates>	bindingprot-tf
P17612	Q32MZ4	stimulates>	bindingprot-tf
Q06418	P20749	stimulates>	bindingprot-tf
P16220	P38936	stimulates>	bindingprot-tf
P61586	P15498	stimulates>	bindingprot-tf
P61586	P24864	stimulates>	bindingprot-tf
P14735	O00762	stimulates>	bindingprot-tf
P22607	P19174	stimulates>	bindingprot-tf
P68400	Q9UJU2	stimulates>	bindingprot-tf
P22694	O60674	inhibits>	bindingprot-tf
P00533	Q01094	stimulates>	bindingprot-tf
P62873	P27986	stimulates>	bindingprot-tf
P45983	P45984	stimulates>	bindingprot-tf
Q16539	P01137	inhibits>	bindingprot-tf
P49840	P05412	inhibits>	bindingprot-tf
P12931	Q93096	stimulates>	bindingprot-tf
P05556	P62330	inhibits>	bindingprot-tf
P84022	Q09472	stimulates>	bindingprot-tf
P62873	P12931	stimulates>	bindingprot-tf
Q99558	P19838	inhibits>	bindingprot-tf
O43318	Q13233	stimulates>	bindingprot-tf
P01106	Q9Y6X2	inhibits>	bindingprot-tf
P17612	Q9NRY4	stimulates>	bindingprot-tf
Q14247	P60709	stimulates>	bindingprot-tf
P61224	P45984	stimulates>	bindingprot-tf
Q15628	P42574	stimulates>	bindingprot-tf
Q02750	P19419	stimulates>	bindingprot-tf
Q13077	P25963	stimulates>	bindingprot-tf
Q13546	Q9NYJ8	stimulates>	bindingprot-tf
O00418	Q13131	stimulates>	bindingprot-tf
Q13393	P18146	stimulates>	bindingprot-tf
Q02156	P40763	stimulates>	bindingprot-tf
P42336	P28482	inhibits>	bindingprot-tf
Q04724	Q03181	inhibits>	bindingprot-tf
P29350	P48357	inhibits>	bindingprot-tf
Q15349	P20749	stimulates>	bindingprot-tf
P67870	Q15797	stimulates>	bindingprot-tf
Q8TD19	Q8WUF5	stimulates>	bindingprot-tf
P08069	P29323	stimulates>	bindingprot-tf
P17612	O14733	stimulates>	bindingprot-tf
P14735	Q9UJX5	stimulates>	bindingprot-tf
O14920	P31946	inhibits>	bindingprot-tf
Q8TD19	Q00987	stimulates>	bindingprot-tf
Q13546	O15111	stimulates>	bindingprot-tf
P60709	P04150	stimulates>	bindingprot-tf
Q16539	Q9UBK2	stimulates>	bindingprot-tf
Q13547	O43474	stimulates>	bindingprot-tf
Q9Y478	Q13393	stimulates>	bindingprot-tf
O43150	Q14289	stimulates>	bindingprot-tf
O43707	P12931	stimulates>	bindingprot-tf
P46531	P19838	stimulates>	bindingprot-tf
P68400	P31751	stimulates>	bindingprot-tf
P60953	Q13393	stimulates>	bindingprot-tf
P13861	P02452	inhibits>	bindingprot-tf
P01112	Q04917	stimulates>	bindingprot-tf
P19838	P04637	stimulates>	bindingprot-tf
Q9NQB0	Q03181	stimulates>	bindingprot-tf
O43318	Q13131	stimulates>	bindingprot-tf
O00459	P31751	stimulates>	bindingprot-tf
P63000	Q16665	stimulates>	bindingprot-tf
P15692	P63000	stimulates>	bindingprot-tf
P17252	Q05397	stimulates>	bindingprot-tf
P27361	P63104	inhibits>	bindingprot-tf
P67870	P35221	stimulates>	bindingprot-tf
P01116	P28482	stimulates>	bindingprot-tf
O15530	Q04917	stimulates>	bindingprot-tf
Q99683	P01106	stimulates>	bindingprot-tf
P27986	Q05513	stimulates>	bindingprot-tf
O75832	P04637	inhibits>	bindingprot-tf
P62258	P46527	inhibits>	bindingprot-tf
P60953	Q05513	stimulates>	bindingprot-tf
Q6PFW1	P19838	stimulates>	bindingprot-tf
P25391	P42336	stimulates>	bindingprot-tf
O15530	P01137	stimulates>	bindingprot-tf
P31751	P63000	inhibits>	bindingprot-tf
Q9UJU2	Q03181	stimulates>	bindingprot-tf
P52565	P63000	inhibits>	bindingprot-tf
P17612	O14775	stimulates>	bindingprot-tf
P05412	Q14116	stimulates>	bindingprot-tf
Q9Y243	Q9Y6K9	stimulates>	bindingprot-tf
P54646	O14920	stimulates>	bindingprot-tf
P63000	Q05655	stimulates>	bindingprot-tf
Q00987	P46695	stimulates>	bindingprot-tf
P29597	P20749	stimulates>	bindingprot-tf
P17612	Q16539	stimulates>	bindingprot-tf
Q8WUF5	Q04206	inhibits>	bindingprot-tf
Q15759	P04150	stimulates>	bindingprot-tf
P50148	P19174	stimulates>	bindingprot-tf
P19838	Q14116	stimulates>	bindingprot-tf
P53779	Q00987	stimulates>	bindingprot-tf
Q92922	P04150	stimulates>	bindingprot-tf
P45983	P16220	stimulates>	bindingprot-tf
P53350	P45983	stimulates>	bindingprot-tf
P12109	P31431	stimulates>	bindingprot-tf
O95819	Q13233	stimulates>	bindingprot-tf
P61586	P23458	stimulates>	bindingprot-tf
P04085	P27361	stimulates>	bindingprot-tf
P23458	Q15759	stimulates>	bindingprot-tf
P45983	P38398	stimulates>	bindingprot-tf
P29353	P06213	stimulates>	bindingprot-tf
O43353	Q14765	stimulates>	bindingprot-tf
O75582	O75676	stimulates>	bindingprot-tf
P67775	P61981	stimulates>	bindingprot-tf
Q08117	P01106	inhibits>	bindingprot-tf
P04085	Q06418	stimulates>	bindingprot-tf
P45983	O15151	stimulates>	bindingprot-tf
P21333	P31749	stimulates>	bindingprot-tf
P19174	Q05655	stimulates>	bindingprot-tf
O43353	Q16539	stimulates>	bindingprot-tf
P42336	Q12778	inhibits>	bindingprot-tf
P19793	P04150	stimulates>	bindingprot-tf
P20749	P19838	inhibits>	bindingprot-tf
Q02750	P10415	stimulates>	bindingprot-tf
P17612	O95644	inhibits>	bindingprot-tf
P31751	P45983	inhibits>	bindingprot-tf
Q16828	O43524	stimulates>	bindingprot-tf
P22694	Q9UBY5	stimulates>	bindingprot-tf
Q07889	P63000	stimulates>	bindingprot-tf
Q13153	P17612	stimulates>	bindingprot-tf
P00533	P42336	stimulates>	bindingprot-tf
P31321	P29475	inhibits>	bindingprot-tf
P63000	Q14155	stimulates>	bindingprot-tf
P63096	P45983	stimulates>	bindingprot-tf
P04637	P27361	inhibits>	bindingprot-tf
Q05655	P04637	stimulates>	bindingprot-tf
P15498	P28482	stimulates>	bindingprot-tf
P27361	Q07869	stimulates>	bindingprot-tf
P17612	Q02297	stimulates>	bindingprot-tf
P17612	Q9HD15	stimulates>	bindingprot-tf
P07949	P27361	stimulates>	bindingprot-tf
P22455	P40763	stimulates>	bindingprot-tf
P07947	Q14134	stimulates>	bindingprot-tf
P40189	Q14765	stimulates>	bindingprot-tf
P56199	P42574	inhibits>	bindingprot-tf
O96017	P38398	stimulates>	bindingprot-tf
P05107	Q14289	stimulates>	bindingprot-tf
O43353	Q92851	inhibits>	bindingprot-tf
Q13438	Q16665	stimulates>	bindingprot-tf
P17612	Q96RR4	inhibits>	bindingprot-tf
Q13133	P37231	stimulates>	bindingprot-tf
O15350	P04637	inhibits>	bindingprot-tf
P07948	P43405	stimulates>	bindingprot-tf
Q16665	P06748	stimulates>	bindingprot-tf
P17252	Q13393	stimulates>	bindingprot-tf
Q13535	P25963	stimulates>	bindingprot-tf
P19838	Q14790	inhibits>	bindingprot-tf
P22607	P51692	stimulates>	bindingprot-tf
Q13547	Q96EB6	inhibits>	bindingprot-tf
P42574	Q16512	stimulates>	bindingprot-tf
Q04724	P01106	inhibits>	bindingprot-tf
P12931	P42336	stimulates>	bindingprot-tf
P14735	P51965	stimulates>	bindingprot-tf
P42575	Q14790	stimulates>	bindingprot-tf
Q9Y572	P28482	stimulates>	bindingprot-tf
P14735	Q9UJX6	stimulates>	bindingprot-tf
P15692	Q06418	stimulates>	bindingprot-tf
O75582	Q8N5S9	stimulates>	bindingprot-tf
P18847	P18146	stimulates>	bindingprot-tf
P27986	Q07817	stimulates>	bindingprot-tf
P29350	P06493	stimulates>	bindingprot-tf
P05556	Q15788	stimulates>	bindingprot-tf
Q00653	Q9Y4K3	stimulates>	bindingprot-tf
Q93096	P04637	inhibits>	bindingprot-tf
P01111	P19174	stimulates>	bindingprot-tf
Q9H4P4	Q99988	inhibits>	bindingprot-tf
P63000	P29323	stimulates>	bindingprot-tf
P17612	Q86V86	stimulates>	bindingprot-tf
P37198	P56524	stimulates>	bindingprot-tf
Q99558	O14920	stimulates>	bindingprot-tf
P01112	P05412	stimulates>	bindingprot-tf
Q05655	O60733	stimulates>	bindingprot-tf
O15530	P51812	stimulates>	bindingprot-tf
P16220	P10415	stimulates>	bindingprot-tf
P27361	P11802	stimulates>	bindingprot-tf
P37198	Q13547	stimulates>	bindingprot-tf
P62834	P53779	stimulates>	bindingprot-tf
P01112	P19174	stimulates>	bindingprot-tf
P07949	P40763	stimulates>	bindingprot-tf
P27361	P28702	stimulates>	bindingprot-tf
P10599	P42574	inhibits>	bindingprot-tf
P17612	Q14289	stimulates>	bindingprot-tf
Q92529	Q15759	stimulates>	bindingprot-tf
P08648	P63000	stimulates>	bindingprot-tf
P04792	P42574	inhibits>	bindingprot-tf
P01375	P15559	stimulates>	bindingprot-tf
Q13443	P18084	stimulates>	bindingprot-tf
P23458	P52333	stimulates>	bindingprot-tf
Q92793	Q15596	stimulates>	bindingprot-tf
Q13153	Q15759	stimulates>	bindingprot-tf
P84022	P05412	stimulates>	bindingprot-tf
Q66K89	P04637	stimulates>	bindingprot-tf
Q16539	O43318	inhibits>	bindingprot-tf
P01116	P61981	stimulates>	bindingprot-tf
Q13153	P31749	stimulates>	bindingprot-tf
P12931	P17252	stimulates>	bindingprot-tf
P45984	P31947	inhibits>	bindingprot-tf
P28482	P21802	inhibits>	bindingprot-tf
P22607	P05412	stimulates>	bindingprot-tf
Q13393	P49768	stimulates>	bindingprot-tf
O15379	Q01094	stimulates>	bindingprot-tf
P21333	P17612	stimulates>	bindingprot-tf
P31749	O14920	stimulates>	bindingprot-tf
P35222	Q9HCS4	stimulates>	bindingprot-tf
Q02156	P27361	inhibits>	bindingprot-tf
O43318	Q14116	inhibits>	bindingprot-tf
P05412	P01584	stimulates>	bindingprot-tf
P13861	P29475	inhibits>	bindingprot-tf
P01730	P10415	stimulates>	bindingprot-tf
P37173	P20749	stimulates>	bindingprot-tf
Q99683	P38936	stimulates>	bindingprot-tf
P01137	P27361	stimulates>	bindingprot-tf
Q13233	Q04206	stimulates>	bindingprot-tf
P15692	P42336	stimulates>	bindingprot-tf
Q9HC98	P14317	stimulates>	bindingprot-tf
Q09472	P42229	stimulates>	bindingprot-tf
Q13330	P38398	inhibits>	bindingprot-tf
Q9Y6E0	Q92993	stimulates>	bindingprot-tf
Q14289	P14317	stimulates>	bindingprot-tf
P18564	Q05397	stimulates>	bindingprot-tf
P12931	P18031	inhibits>	bindingprot-tf
Q14703	Q70SY1	stimulates>	bindingprot-tf
P21802	P42336	stimulates>	bindingprot-tf
Q13131	P36956	inhibits>	bindingprot-tf
P34741	P05412	stimulates>	bindingprot-tf
Q13546	Q04206	stimulates>	bindingprot-tf
P28482	Q92993	stimulates>	bindingprot-tf
P01106	Q01094	stimulates>	bindingprot-tf
Q13158	P19838	stimulates>	bindingprot-tf
Q92997	P35222	inhibits>	bindingprot-tf
P29323	Q15831	stimulates>	bindingprot-tf
Q04759	Q9Y6K9	stimulates>	bindingprot-tf
O60674	P23458	stimulates>	bindingprot-tf
P55210	O14757	inhibits>	bindingprot-tf
O15530	P31751	stimulates>	bindingprot-tf
P10599	P04150	stimulates>	bindingprot-tf
Q96BA8	Q92793	inhibits>	bindingprot-tf
Q15759	P04792	stimulates>	bindingprot-tf
P45983	Q92993	stimulates>	bindingprot-tf
P17612	O75581	stimulates>	bindingprot-tf
Q9UQE7	P19838	stimulates>	bindingprot-tf
P19784	Q99801	stimulates>	bindingprot-tf
Q13263	Q9BXH1	inhibits>	bindingprot-tf
Q92837	P49840	inhibits>	bindingprot-tf
P41240	P42336	stimulates>	bindingprot-tf
P35222	Q9Y4A5	stimulates>	bindingprot-tf
O43293	P04637	stimulates>	bindingprot-tf
P07947	P19174	stimulates>	bindingprot-tf
Q8TAQ2	P04150	stimulates>	bindingprot-tf
Q5JTV8	Q99558	stimulates>	bindingprot-tf
P53779	P19419	stimulates>	bindingprot-tf
Q15349	P25963	inhibits>	bindingprot-tf
P00533	P78527	stimulates>	bindingprot-tf
P15498	P43405	stimulates>	bindingprot-tf
O14920	P01375	inhibits>	bindingprot-tf
P01375	O60733	stimulates>	bindingprot-tf
Q13526	P01106	stimulates>	bindingprot-tf
P21802	P19174	stimulates>	bindingprot-tf
Q8TAS1	Q8WUF5	stimulates>	bindingprot-tf
P00533	Q05397	stimulates>	bindingprot-tf
P78536	P46531	stimulates>	bindingprot-tf
P63208	Q04206	stimulates>	bindingprot-tf
P01106	P24864	stimulates>	bindingprot-tf
O60674	P42229	stimulates>	bindingprot-tf
Q03060	P16220	inhibits>	bindingprot-tf
P62873	Q92569	stimulates>	bindingprot-tf
Q16539	P19838	stimulates>	bindingprot-tf
P42338	Q05397	stimulates>	bindingprot-tf
P03956	P01375	stimulates>	bindingprot-tf
P29353	P43405	stimulates>	bindingprot-tf
[truncated: 3,424 more rows]
