# Supplementary material for: ViralLink: An integrated workflow to investigate the effect of SARS-CoV-2 on intracellular signalling and regulatory pathways
Source: PLoS Comput Biol. 2021 Feb 3;17(2):e1008685. doi: 10.1371/journal.pcbi.1008685 (PMC7886129; doi:10.1371/journal.pcbi.1008685)
Supplement: S3 Data — Reactome and KEGG processes (q value ≤ 0.05) for protein-protein (PPI) interaction nodes (human binding proteins, signalling proteins and transcription factors) of the causal network of SARS-CoV-2-infected NHBE cell. Generated using ANUBIX algorithm. (XLSX) [file pcbi.1008685.s007.xlsx]

## Sheet: Reactome_pathways
pathway	obv_links	exp_mean	overlap	p-value	q-value	FWER
MAPK6/MAPK4_SIGNALING	1543	422.485	9	1.78826e-71	3.53182e-69	7.06363e-69
PLC_BETA_MEDIATED_EVENTS	674	185.839	9	1.24842e-71	3.53182e-69	4.93125e-69
VEGFA-VEGFR2_PATHWAY	2212	621.917	27	3.23623e-71	4.26103e-69	1.27831e-68
REGULATION_OF_PTEN_GENE_TRANSCRIPTION	821	235.765	12	8.87543e-71	8.76449e-69	3.5058e-68
NEGATIVE_REGULATORS_OF_DDX58/IFIH1_SIGNALING	789	231.395	11	2.49728e-69	1.97285e-67	9.86427e-67
POST_NMDA_RECEPTOR_ACTIVATION_EVENTS	829	229.208	9	4.41214e-68	2.90466e-66	1.74279e-65
FCERI_MEDIATED_NF-KB_ACTIVATION	1256	356.095	13	7.14488e-68	3.52779e-66	2.82223e-65
SIGNALING_BY_NTRK1_(TRKA)	1922	517.403	27	6.33069e-68	3.52779e-66	2.50062e-65
ONCOGENE_INDUCED_SENESCENCE	647	200.718	5	1.08995e-64	4.30528e-63	4.30528e-62
OXIDATIVE_STRESS_INDUCED_SENESCENCE	1336	397.37	14	1.07095e-64	4.30528e-63	4.23026e-62
SIGNALING_BY_BRAF_AND_RAF_FUSIONS	1068	303.468	12	2.49393e-62	8.95548e-61	9.85103e-60
PARADOXICAL_ACTIVATION_OF_RAF_SIGNALING_BY_KINASE_INACTIVE_BRAF	1035	294.093	12	3.50898e-62	1.06619e-60	1.38605e-59
SIGNALING_BY_MODERATE_KINASE_ACTIVITY_BRAF_MUTANTS	1035	294.093	12	3.50898e-62	1.06619e-60	1.38605e-59
SIGNALING_BY_RAS_MUTANTS	1091	310.003	13	2.90752e-60	8.20337e-59	1.14847e-57
PI5P,_PP2A_AND_IER3_REGULATE_PI3K/AKT_SIGNALING	1526	420.185	18	7.30589e-60	1.92388e-58	2.88583e-57
NIK-->NONCANONICAL_NF-KB_SIGNALING	970	269.81	5	2.90428e-59	7.16994e-58	1.14719e-56
SIGNALING_BY_HIGH-KINASE_ACTIVITY_BRAF_MUTANTS	955	272.152	11	2.21246e-58	5.14071e-57	8.73921e-56
SIGNALING_BY_FGFR4	1360	384.604	12	7.656e-58	1.68007e-56	3.02412e-55
SIGNALING_BY_FGFR1	1360	384.91	12	1.20007e-57	2.49489e-56	4.74029e-55
SIGNALING_BY_FGFR3	1389	393.947	13	1.92402e-57	3.79995e-56	7.59989e-55
SIGNALING_BY_PTK6	836	235.22	13	4.0679e-57	7.65153e-56	1.60682e-54
MAP_KINASE_ACTIVATION	959	273.375	22	4.59893e-57	8.25718e-56	1.81658e-54
NEUROTRANSMITTER_RELEASE_CYCLE	743	205.172	0	6.06683e-57	1.04191e-55	2.3964e-54
INTERLEUKIN-7_SIGNALING	2191	613.227	8	2.27627e-56	3.74636e-55	8.99126e-54
SIGNALING_BY_ERBB2	1322	385.233	16	2.47155e-54	3.90505e-53	9.76263e-52
REGULATION_OF_PLK1_ACTIVITY_AT_G2/M_TRANSITION	603	166.778	9	3.67901e-54	5.58927e-53	1.45321e-51
CDC20:PHOSPHO-APC/C_MEDIATED_DEGRADATION_OF_CYCLIN_A	922	269.405	13	1.22557e-53	1.79296e-52	4.84099e-51
GTP_HYDROLYSIS_AND_JOINING_OF_THE_60S_RIBOSOMAL_SUBUNIT	1256	325.843	2	1.67848e-53	2.21088e-52	6.63e-51
PLASMA_LIPOPROTEIN_ASSEMBLY,_REMODELING,_AND_CLEARANCE	291	71.308	7	1.61115e-53	2.21088e-52	6.36406e-51
SENESCENCE-ASSOCIATED_SECRETORY_PHENOTYPE_(SASP)	1618	506.535	21	1.67915e-53	2.21088e-52	6.63265e-51
RETINOID_METABOLISM_AND_TRANSPORT	1220	313.35	3	2.36345e-53	3.01149e-52	9.33563e-51
ASYMMETRIC_LOCALIZATION_OF_PCP_PROTEINS	182	44.364	3	4.03719e-53	4.98341e-52	1.59469e-50
SIGNALING_BY_SCF-KIT	1458	408.74	19	1.2697e-51	1.5198e-50	5.01533e-49
GAMMA_CARBOXYLATION,_HYPUSINE_FORMATION_AND_ARYLSULFATASE_ACTIVATION	879	228.371	0	1.25504e-50	1.45806e-49	4.95741e-48
INTERLEUKIN-4_AND_13_SIGNALING	1297	346.304	26	2.15224e-50	2.42895e-49	8.50134e-48
TRIGLYCERIDE_METABOLISM	247	62.2065	4	3.21668e-50	3.52941e-49	1.27059e-47
RECYCLING_PATHWAY_OF_L1	693	198.671	12	6.41403e-50	6.84741e-49	2.53354e-47
CYTOCHROME_P450_-_ARRANGED_BY_SUBSTRATE_TYPE	775	239.214	2	1.04786e-49	1.0613e-48	4.13906e-47
GLUCAGON-TYPE_LIGAND_RECEPTORS	325	73.5135	2	1.02273e-49	1.0613e-48	4.0398e-47
PLATELET_AGGREGATION_(PLUG_FORMATION)	604	146.763	9	1.22089e-49	1.20563e-48	4.8225e-47
NETRIN-1_SIGNALING	842	234.78	10	1.31782e-49	1.26961e-48	5.20541e-47
CARBOXYTERMINAL_POST-TRANSLATIONAL_MODIFICATIONS_OF_TUBULIN	408	115.899	0	1.31695e-48	1.23856e-47	5.20194e-46
SIGNALING_BY_PDGF	1366	355.106	16	1.45511e-47	1.33667e-46	5.74769e-45
AUTODEGRADATION_OF_CDH1_BY_CDH1:APC/C	481	124.079	11	5.4155e-47	4.86164e-46	2.13912e-44
ANTIGEN_ACTIVATES_B_CELL_RECEPTOR_(BCR)_LEADING_TO_GENERATION_OF_SECOND_MESSENGERS	461	116.701	9	6.00117e-47	5.26769e-46	2.37046e-44
ION_TRANSPORT_BY_P-TYPE_ATPASES	172	45.548	0	9.14026e-47	7.8487e-46	3.6104e-44
MOLECULES_ASSOCIATED_WITH_ELASTIC_FIBRES	271	87.7355	8	1.38948e-46	1.16776e-45	5.48845e-44
LYSOSOME_VESICLE_BIOGENESIS	454	115.524	0	4.55531e-46	3.74864e-45	1.79935e-43
RECRUITMENT_OF_MITOTIC_CENTROSOME_PROTEINS_AND_COMPLEXES	455	116.007	6	6.50782e-46	5.2461e-45	2.57059e-43
AUF1_(HNRNP_D0)_BINDS_AND_DESTABILIZES_MRNA	267	65.77	3	1.16994e-45	9.24254e-45	4.62127e-43
SEMAPHORIN_INTERACTIONS	540	160.909	11	1.9551e-45	1.51424e-44	7.72263e-43
VASOPRESSIN_REGULATES_RENAL_WATER_HOMEOSTASIS_VIA_AQUAPORINS	340	78.156	5	5.17647e-45	3.93212e-44	2.0447e-42
GLUCAGON_SIGNALING_IN_METABOLIC_REGULATION	337	77.7015	5	3.77191e-44	2.81114e-43	1.48991e-41
RECRUITMENT_OF_NUMA_TO_MITOTIC_CENTROSOMES	458	117.315	6	8.56559e-44	6.26557e-43	3.38341e-41
REGULATION_OF_ACTIN_DYNAMICS_FOR_PHAGOCYTIC_CUP_FORMATION	782	239.464	5	8.76139e-44	6.29227e-43	3.46075e-41
CELL_SURFACE_INTERACTIONS_AT_THE_VASCULAR_WALL	1469	427.493	24	3.97878e-43	2.80646e-42	1.57162e-40
REGULATION_OF_BETA-CELL_DEVELOPMENT	308	80.839	5	5.31157e-43	3.68082e-42	2.09807e-40
SIGNALING_BY_FGFR1_IN_DISEASE	819	221.671	9	1.26029e-42	8.58302e-42	4.97815e-40
INTERLEUKIN-3,_5_AND_GM-CSF_SIGNALING	919	240.337	19	1.29128e-42	8.64499e-42	5.10055e-40
ARACHIDONIC_ACID_METABOLISM	425	121.145	1	5.0733e-42	3.33992e-41	2.00395e-39
TRANSCRIPTIONAL_REGULATION_BY_THE_AP-2_(TFAP2)_FAMILY_OF_TRANSCRIPTION_FACTORS	245	64.629	6	1.84741e-41	1.19627e-40	7.29725e-39
REGULATION_OF_TP53_ACTIVITY_THROUGH_PHOSPHORYLATION	646	206.702	23	2.58963e-41	1.64984e-40	1.0229e-38
SIGNALING_BY_ERBB4	760	207.87	8	3.16028e-41	1.98145e-40	1.24831e-38
SIGNALING_BY_EGFR	960	266.904	10	1.27403e-40	7.86318e-40	5.03244e-38
REGULATION_OF_TP53_DEGRADATION	426	124.905	6	3.14937e-40	1.91385e-39	1.244e-37
RHO_GTPASES_ACTIVATE_FORMINS	605	207.455	17	1.34998e-39	8.07941e-39	5.33241e-37
INTRAFLAGELLAR_TRANSPORT	838	239.889	0	1.78146e-39	1.05026e-38	7.03675e-37
TRANSCRIPTIONAL_REGULATION_OF_WHITE_ADIPOCYTE_DIFFERENTIATION	1281	368.651	15	1.15205e-38	6.69208e-38	4.55062e-36
INTERLEUKIN-10_SIGNALING	564	152.343	7	1.3588e-38	7.77861e-38	5.36724e-36
INWARDLY_RECTIFYING_K+_CHANNELS	796	242.501	2	1.39027e-38	7.84509e-38	5.49156e-36
ZBP1(DAI)_MEDIATED_INDUCTION_OF_TYPE_I_IFNS	444	108.607	9	3.43827e-38	1.91284e-37	1.35811e-35
TAK1_ACTIVATES_NFKB_BY_PHOSPHORYLATION_AND_ACTIVATION_OF_IKKS_COMPLEX	561	141.59	10	4.38123e-38	2.40359e-37	1.73059e-35
PLATELET_DEGRANULATION_	508	141.047	8	5.32698e-38	2.88241e-37	2.10416e-35
PI3K_CASCADE	533	141.726	6	5.51534e-38	2.944e-37	2.17856e-35
NONHOMOLOGOUS_END-JOINING_(NHEJ)	572	160.085	5	6.29123e-38	3.31338e-37	2.48504e-35
TP53_REGULATES_TRANSCRIPTION_OF_CELL_CYCLE_GENES	509	143.528	9	8.99528e-38	4.67518e-37	3.55313e-35
ROLE_OF_LAT2/NTAL/LAB_ON_CALCIUM_MOBILIZATION	603	159.977	8	1.20424e-37	6.17758e-37	4.75674e-35
GENERATION_OF_SECOND_MESSENGER_MOLECULES	125	27.864	1	1.49388e-37	7.56518e-37	5.90084e-35
G_ALPHA_(Q)_SIGNALLING_EVENTS	667	166.536	14	4.1109e-37	2.04409e-36	1.6238e-34
RHO_GTPASES_ACTIVATE_WASPS_AND_WAVES	625	194.573	4	4.13993e-37	2.04409e-36	1.63527e-34
PPARA_ACTIVATES_GENE_EXPRESSION	459	119.211	11	1.88028e-36	9.16926e-36	7.4271e-34
PRE-NOTCH_TRANSCRIPTION_AND_TRANSLATION	516	157.984	9	7.15809e-36	3.44811e-35	2.82745e-33
TRAF6_MEDIATED_IRF7_ACTIVATION	351	89.264	9	1.11945e-35	5.32752e-35	4.42184e-33
ERCC6_(CSB)_AND_EHMT2_(G9A)_POSITIVELY_REGULATE_RRNA_EXPRESSION	787	257.367	3	1.75884e-35	8.27071e-35	6.9474e-33
DEACTIVATION_OF_THE_BETA-CATENIN_TRANSACTIVATING_COMPLEX	785	212.215	8	3.2512e-34	1.51085e-33	1.28422e-31
ANTIGEN_PRESENTATION:_FOLDING,_ASSEMBLY_AND_PEPTIDE_LOADING_OF_CLASS_I_MHC	654	180.054	0	4.1304e-34	1.8971e-33	1.63151e-31
NRAGE_SIGNALS_DEATH_THROUGH_JNK	571	168.025	7	4.74155e-34	2.15277e-33	1.87291e-31
NON-INTEGRIN_MEMBRANE-ECM_INTERACTIONS	962	255.304	12	4.80807e-34	2.15817e-33	1.89919e-31
INTERFERON_GAMMA_SIGNALING	600	141.834	13	6.05701e-34	2.68822e-33	2.39252e-31
SIGNALING_BY_FGFR2_IN_DISEASE	652	192.24	6	6.26356e-34	2.74901e-33	2.47411e-31
EPH-EPHRIN_MEDIATED_REPULSION_OF_CELLS	632	191.8	8	3.05412e-33	1.32569e-32	1.20638e-30
CONSTITUTIVE_SIGNALING_BY_NOTCH1_HD+PEST_DOMAIN_MUTANTS	766	205.637	21	3.60402e-33	1.54738e-32	1.42359e-30
PLATELET_HOMEOSTASIS	249	61.9185	5	1.70222e-32	7.22987e-32	6.72378e-30
DUAL_INCISION_IN_GG-NER	1637	352.726	2	2.05874e-32	8.65109e-32	8.13203e-30
CARGO_TRAFFICKING_TO_THE_PERICILIARY_MEMBRANE	228	68.954	2	6.33294e-32	2.63317e-31	2.50151e-29
FCERI_MEDIATED_MAPK_ACTIVATION	403	100.978	12	8.82966e-32	3.63304e-31	3.48772e-29
MHC_CLASS_II_ANTIGEN_PRESENTATION	154	44.456	2	9.2838e-32	3.78052e-31	3.6671e-29
ROLE_OF_PHOSPHOLIPIDS_IN_PHAGOCYTOSIS	378	98.1665	6	1.34587e-31	5.42466e-31	5.31617e-29
G_ALPHA_(12/13)_SIGNALLING_EVENTS	636	159.426	13	2.20694e-31	8.80547e-31	8.71742e-29
GLI3_IS_PROCESSED_TO_GLI3R_BY_THE_PROTEASOME	160	48.068	10	3.04769e-31	1.2008e-30	1.20384e-28
TP53_REGULATES_METABOLIC_GENES	609	174.723	11	3.0704e-31	1.2008e-30	1.21281e-28
XBP1(S)_ACTIVATES_CHAPERONE_GENES	117	28.475	2	4.16204e-31	1.61177e-30	1.64401e-28
INOSITOL_PHOSPHATE_METABOLISM	178	50.48	3	5.47809e-31	2.10082e-30	2.16384e-28
G_ALPHA_(Z)_SIGNALLING_EVENTS	359	96.7405	6	1.12198e-30	4.26138e-30	4.43184e-28
RUNX1_INTERACTS_WITH_CO-FACTORS_WHOSE_PRECISE_EFFECT_ON_RUNX1_TARGETS_IS_NOT_KNOWN	226	68.717	8	1.32121e-30	4.97028e-30	5.2188e-28
COOPERATION_OF_PDCL_(PHLP1)_AND_TRIC/CCT_IN_G-PROTEIN_BETA_FOLDING	603	170.655	6	1.45236e-30	5.4121e-30	5.73683e-28
CONSTITUTIVE_SIGNALING_BY_NOTCH1_PEST_DOMAIN_MUTANTS	603	170.655	21	1.57566e-30	5.81669e-30	6.22385e-28
HSP90_CHAPERONE_CYCLE_FOR_STEROID_HORMONE_RECEPTORS_(SHR)	219	55.331	1	2.0717e-30	7.57707e-30	8.18323e-28
TNFR1-INDUCED_NFKAPPAB_SIGNALING_PATHWAY	1135	339.407	10	8.1513e-30	2.95391e-29	3.21976e-27
RAB_GEFS_EXCHANGE_GTP_FOR_GDP_ON_RABS	266	71.871	2	1.02085e-29	3.66578e-29	4.03236e-27
INTERLEUKIN-2_FAMILY_SIGNALING	1144	336.465	14	1.91099e-29	6.80037e-29	7.54841e-27
FORMATION_OF_A_POOL_OF_FREE_40S_SUBUNITS	287	87.939	0	2.03183e-29	7.16582e-29	8.02572e-27
TRANSCRIPTIONAL_ACTIVATION_OF_MITOCHONDRIAL_BIOGENESIS	268	65.404	8	2.99731e-29	1.04773e-28	1.18394e-26
ACTIVATION_OF_MATRIX_METALLOPROTEINASES	185	48.9405	2	3.28578e-29	1.13849e-28	1.29788e-26
CA2+_PATHWAY	302	85.585	9	4.23099e-29	1.45325e-28	1.67124e-26
REGULATION_OF_INSULIN-LIKE_GROWTH_FACTOR_(IGF)_TRANSPORT_AND_UPTAKE_BY_INSULIN-LIKE_GROWTH_FACTOR_BINDING_PROTEINS_(IGFBPS)	178	44.774	4	9.34555e-29	3.18232e-28	3.69149e-26
ENDOSOMAL/VACUOLAR_PATHWAY	599	152.388	0	1.68424e-28	5.68613e-28	6.65277e-26
DNA_METHYLATION	179	46.056	0	2.17292e-28	7.27376e-28	8.58303e-26
SYNTHESIS_OF_PIPS_AT_THE_PLASMA_MEMBRANE	400	101.653	5	3.1253e-28	1.03739e-27	1.23449e-25
OVARIAN_TUMOR_DOMAIN_PROTEASES	237	65.096	6	6.22313e-28	2.04845e-27	2.45814e-25
TRANSCRIPTIONAL_ACTIVITY_OF_SMAD2/SMAD3:SMAD4_HETEROTRIMER	365	117.096	6	1.3646e-27	4.45469e-27	5.39017e-25
FCGR_ACTIVATION	1417	297.358	4	1.9838e-27	6.42298e-27	7.83603e-25
REGULATION_OF_TNFR1_SIGNALING	1048	316.421	9	2.53126e-27	8.12885e-27	9.99849e-25
METABOLISM_OF_STEROID_HORMONES	648	142.937	0	2.64127e-27	8.41373e-27	1.0433e-24
DEADENYLATION_OF_MRNA	210	52.352	1	7.6805e-27	2.42704e-26	3.0338e-24
ACTIVATION_OF_ATR_IN_RESPONSE_TO_REPLICATION_STRESS	618	183.251	1	4.12344e-26	1.29267e-25	1.62876e-23
SMOOTH_MUSCLE_CONTRACTION	166	46.4495	2	8.22821e-26	2.55917e-25	3.25014e-23
UBIQUITIN-DEPENDENT_DEGRADATION_OF_CYCLIN_D1	1449	334.967	3	5.01912e-25	1.54887e-24	1.98255e-22
POST-TRANSLATIONAL_PROTEIN_PHOSPHORYLATION	136	31.7245	3	1.25702e-24	3.849e-24	4.96521e-22
TP53_REGULATES_TRANSCRIPTION_OF_CELL_DEATH_GENES	341	105.04	9	3.66134e-24	1.11248e-23	1.44623e-21
GAP-FILLING_DNA_REPAIR_SYNTHESIS_AND_LIGATION_IN_TC-NER	499	141.178	4	5.07618e-24	1.5306e-23	2.00509e-21
MEIOTIC_RECOMBINATION	1408	293.748	2	6.05343e-24	1.81144e-23	2.39111e-21
REGULATION_OF_HSF1-MEDIATED_HEAT_SHOCK_RESPONSE	822	287.632	10	6.80979e-24	2.02246e-23	2.68987e-21
COOPERATION_OF_PREFOLDIN_AND_TRIC/CCT__IN_ACTIN_AND_TUBULIN_FOLDING	239	66.922	1	1.12627e-23	3.31999e-23	4.44878e-21
METALLOPROTEASE_DUBS	96	25.6065	3	6.11305e-23	1.78863e-22	2.41465e-20
SIGNALING_BY_WNT_IN_CANCER	328	97.2265	6	9.72515e-23	2.82458e-22	3.84144e-20
PD-1_SIGNALING	104	26.1105	2	2.85797e-22	8.24012e-22	1.1289e-19
NEUREXINS_AND_NEUROLIGINS	235	59.897	0	5.31926e-22	1.52254e-21	2.10111e-19
RUNX1_REGULATES_GENES_INVOLVED_IN_MEGAKARYOCYTE_DIFFERENTIATION_AND_PLATELET_FUNCTION	498	140.663	5	5.76039e-22	1.63695e-21	2.27535e-19
CD28_CO-STIMULATION	96	27.6635	9	7.95656e-22	2.24489e-21	3.14284e-19
_NS1_MEDIATED_EFFECTS_ON_HOST_PATHWAYS	308	68.059	4	1.05053e-21	2.94297e-21	4.14959e-19
FORMATION_OF_THE_CORNIFIED_ENVELOPE	518	150.355	1	1.95191e-21	5.42962e-21	7.71006e-19
HDACS_DEACETYLATE_HISTONES	556	169.573	6	2.06654e-21	5.70828e-21	8.16284e-19
NCAM1_INTERACTIONS	295	99.3975	1	5.30958e-21	1.45645e-20	2.09728e-18
TRANSCRIPTIONAL_REGULATION_OF_PLURIPOTENT_STEM_CELLS	189	58.1495	3	7.13772e-21	1.94441e-20	2.8194e-18
MRNA_3'-END_PROCESSING	332	104.651	0	1.50356e-20	4.06785e-20	5.93907e-18
RESOLUTION_OF_SISTER_CHROMATID_COHESION	367	132.103	10	6.69419e-20	1.79878e-19	2.64421e-17
BMAL1:CLOCK,NPAS2_ACTIVATES_CIRCADIAN_GENE_EXPRESSION	471	147.828	11	7.95067e-20	2.12197e-19	3.14051e-17
G_ALPHA_(I)_SIGNALLING_EVENTS	306	74.839	5	1.23685e-19	3.27891e-19	4.88558e-17
GLUCAGON-LIKE_PEPTIDE-1_(GLP1)_REGULATES_INSULIN_SECRETION	1170	245.82	5	1.51401e-19	3.98689e-19	5.98033e-17
RNA_POLYMERASE_III_ABORTIVE_AND_RETRACTIVE_INITIATION	442	136.886	1	3.23073e-19	8.45124e-19	1.27614e-16
ASSEMBLY_OF_COLLAGEN_FIBRILS_AND_OTHER_MULTIMERIC_STRUCTURES	83	20.0365	4	4.71273e-19	1.22469e-18	1.86153e-16
DEPOSITION_OF_NEW_CENPA-CONTAINING_NUCLEOSOMES_AT_THE_CENTROMERE	1155	238.957	0	8.80872e-19	2.27415e-18	3.47945e-16
INACTIVATION,_RECOVERY_AND_REGULATION_OF_THE_PHOTOTRANSDUCTION_CASCADE	229	63.5285	2	9.57731e-19	2.45652e-18	3.78304e-16
STIMULI-SENSING_CHANNELS	127	41.403	2	1.67838e-18	4.27716e-18	6.6296e-16
TRANSCRIPTIONAL_REGULATION_BY_E2F6	212	76.953	3	2.47496e-18	6.26673e-18	9.77611e-16
AMINE_LIGAND-BINDING_RECEPTORS	1151	230.023	1	2.96236e-18	7.45307e-18	1.17013e-15
KINESINS	679	255.104	0	5.05502e-18	1.26375e-17	1.99673e-15
DEGRADATION_OF_DVL	1151	236.335	6	5.58647e-18	1.38783e-17	2.20666e-15
REGULATION_OF_RUNX3_EXPRESSION_AND_ACTIVITY	1082	226.03	5	8.5233e-18	2.10419e-17	3.3667e-15
RUNX1_REGULATES_TRANSCRIPTION_OF_GENES_INVOLVED_IN_DIFFERENTIATION_OF_HSCS	1171	261.065	5	2.09515e-17	5.14028e-17	8.27584e-15
SYNTHESIS_OF_PC	90	31.5315	2	3.2746e-17	7.98436e-17	1.29347e-14
RECRUITMENT_AND_ATM-MEDIATED_PHOSPHORYLATION_OF_REPAIR_AND_SIGNALING_PROTEINS_AT_DNA_DOUBLE_STRAND_BREAKS	148	48.3185	4	3.88007e-17	9.40262e-17	1.53263e-14
REGULATION_OF_RUNX2_EXPRESSION_AND_ACTIVITY	1104	228.383	9	4.28225e-17	1.0314e-16	1.69149e-14
INTERACTIONS_OF_REV_WITH_HOST_CELLULAR_PROTEINS	570	157.507	3	5.11844e-17	1.22532e-16	2.02178e-14
AMYLOID_FIBER_FORMATION	296	112.713	1	6.29545e-17	1.49801e-16	2.4867e-14
SIGNALING_BY_NOTCH2	254	74.619	7	1.2137e-16	2.87074e-16	4.79413e-14
G_ALPHA_(S)_SIGNALLING_EVENTS	238	64.653	7	1.47811e-16	3.47532e-16	5.83854e-14
FORMATION_OF_HIV-1_ELONGATION_COMPLEX_CONTAINING_HIV-1_TAT	57	13.701	1	1.56212e-16	3.6511e-16	6.17036e-14
TP53_REGULATES_TRANSCRIPTION_OF_DNA_REPAIR_GENES	424	154.457	5	1.84207e-16	4.28011e-16	7.27619e-14
SIGNALING_BY_RETINOIC_ACID	64	13.3375	2	2.34846e-16	5.42481e-16	9.27643e-14
RMTS_METHYLATE_HISTONE_ARGININES	422	135.524	5	2.85574e-16	6.55825e-16	1.12802e-13
ASSOCIATION_OF_TRIC/CCT_WITH_TARGET_PROTEINS_DURING_BIOSYNTHESIS	345	70.8255	4	3.36951e-16	7.6934e-16	1.33096e-13
ACTIVATION_OF_NF-KAPPAB_IN_B_CELLS	105	29.3555	9	4.34399e-16	9.86137e-16	1.71588e-13
TRANSLOCATION_OF_GLUT4_TO_THE_PLASMA_MEMBRANE	321	85.126	8	5.01405e-16	1.13174e-15	1.98055e-13
REGULATION_OF_PTEN_STABILITY_AND_ACTIVITY	1059	215.399	6	5.24838e-16	1.1779e-15	2.07311e-13
PROCESSING_OF_DNA_DOUBLE-STRAND_BREAK_ENDS	232	77.8595	7	5.45333e-16	1.21699e-15	2.15406e-13
DISEASES_ASSOCIATED_WITH_GLYCOSAMINOGLYCAN_METABOLISM	69	15.3795	2	5.88544e-16	1.30604e-15	2.32475e-13
DEGRADATION_OF_GLI2_BY_THE_PROTEASOME	1054	212.561	9	6.25355e-16	1.37997e-15	2.47015e-13
ECM_PROTEOGLYCANS	107	42.136	10	7.63616e-16	1.67571e-15	3.01628e-13
COMPLEX_I_BIOGENESIS	329	66.915	1	9.21775e-16	2.01161e-15	3.64101e-13
METABOLIC_DISORDERS_OF_BIOLOGICAL_OXIDATION_ENZYMES	102	34.5225	0	1.05526e-15	2.29026e-15	4.16826e-13
HDMS_DEMETHYLATE_HISTONES	408	118.802	0	2.06869e-15	4.46521e-15	8.17133e-13
NEGATIVE_REGULATION_OF_MAPK_PATHWAY	1028	226.567	6	3.29854e-15	7.08111e-15	1.30292e-12
NONSENSE_MEDIATED_DECAY_(NMD)_ENHANCED_BY_THE_EXON_JUNCTION_COMPLEX_(EJC)	123	36.092	0	4.8249e-15	1.03018e-14	1.90583e-12
PKMTS_METHYLATE_HISTONE_LYSINES	388	112.74	3	5.70231e-15	1.21097e-14	2.25241e-12
CHEMOKINE_RECEPTORS_BIND_CHEMOKINES	116	34.68	0	6.79606e-15	1.43553e-14	2.68444e-12
INTEGRIN_CELL_SURFACE_INTERACTIONS	115	32.683	16	8.957e-15	1.88192e-14	3.53801e-12
RHO_GTPASE_CYCLE	483	106.493	10	1.0642e-14	2.22411e-14	4.20357e-12
APC/C:CDC20_MEDIATED_DEGRADATION_OF_SECURIN	1561	403.537	12	1.08701e-14	2.25985e-14	4.29371e-12
CD22_MEDIATED_BCR_REGULATION	46	11.7715	2	1.75767e-14	3.63497e-14	6.94278e-12
NOTCH1_INTRACELLULAR_DOMAIN_REGULATES_TRANSCRIPTION	451	157.279	20	1.90558e-14	3.92034e-14	7.52705e-12
RESOLUTION_OF_D-LOOP_STRUCTURES_THROUGH_HOLLIDAY_JUNCTION_INTERMEDIATES	92	26.174	4	2.98292e-14	6.10495e-14	1.17825e-11
SEPARATION_OF_SISTER_CHROMATIDS	1399	374.55	21	3.14609e-14	6.4057e-14	1.24271e-11
REGULATION_OF_RAS_BY_GAPS	992	207.217	5	3.82105e-14	7.74008e-14	1.50932e-11
CROSS-PRESENTATION_OF_SOLUBLE_EXOGENOUS_ANTIGENS_(ENDOSOMES)	77	21.4405	2	5.75708e-14	1.16023e-13	2.27405e-11
RNA_POLYMERASE_III_TRANSCRIPTION_INITIATION	275	95.8375	1	1.02479e-13	2.05479e-13	4.04793e-11
SCF(SKP2)-MEDIATED_DEGRADATION_OF_P27/P21	971	194.75	10	1.21847e-13	2.43079e-13	4.81297e-11
DNA_DAMAGE/TELOMERE_STRESS_INDUCED_SENESCENCE	113	48.121	4	1.82385e-13	3.62021e-13	7.20423e-11
HEDGEHOG_'ON'_STATE	966	188.803	9	2.52374e-13	4.98438e-13	9.96876e-11
DEFECTIVE_B3GALTL_CAUSES_PETERS-PLUS_SYNDROME_(PPS)	967	185.417	0	2.78594e-13	5.47486e-13	1.10045e-10
ACTIVATION_OF_GENE_EXPRESSION_BY_SREBF_(SREBP)	163	43.704	5	2.87705e-13	5.62592e-13	1.13644e-10
EUKARYOTIC_TRANSLATION_TERMINATION	361	109.922	0	2.91541e-13	5.67285e-13	1.15159e-10
ER-PHAGOSOME_PATHWAY	956	189.644	5	7.84846e-13	1.51968e-12	3.10014e-10
UCH_PROTEINASES	946	192.047	5	2.63309e-12	5.07351e-12	1.04007e-09
ANCHORING_OF_THE_BASAL_BODY_TO_THE_PLASMA_MEMBRANE	350	127.567	6	3.3021e-12	6.3317e-12	1.30433e-09
TBC/RABGAPS	62	22.49	1	3.73693e-12	7.13085e-12	1.47609e-09
DAP12_SIGNALING	31	6.783	8	6.39729e-12	1.21487e-11	2.52693e-09
CONSTITUTIVE_SIGNALING_BY_ABERRANT_PI3K_IN_CANCER	332	109.308	11	6.73973e-12	1.27378e-11	2.66219e-09
DETOXIFICATION_OF_REACTIVE_OXYGEN_SPECIES	54	16.492	1	9.17396e-12	1.72558e-11	3.62371e-09
FORMATION_OF_THE_EARLY_ELONGATION_COMPLEX	45	8.278	1	9.27527e-12	1.73637e-11	3.66373e-09
HEDGEHOG_LIGAND_BIOGENESIS	148	48.634	3	1.0106e-11	1.88296e-11	3.99187e-09
PRESYNAPTIC_PHASE_OF_HOMOLOGOUS_DNA_PAIRING_AND_STRAND_EXCHANGE	152	48.66	5	1.07958e-11	2.00204e-11	4.26434e-09
APOPTOTIC_CLEAVAGE_OF_CELLULAR_PROTEINS	1251	320.462	6	1.15395e-11	2.12996e-11	4.55811e-09
FORMATION_OF_THE_BETA-CATENIN:TCF_TRANSACTIVATING_COMPLEX	298	119.418	9	2.59336e-11	4.76454e-11	1.02438e-08
NUCLEAR_RECEPTOR_TRANSCRIPTION_PATHWAY	65	16.2825	4	2.62666e-11	4.80339e-11	1.03753e-08
NEDDYLATION	62	18.717	9	3.05072e-11	5.55316e-11	1.20504e-08
SYNTHESIS_OF_BILE_ACIDS_AND_BILE_SALTS	30	6.9235	2	4.51726e-11	8.18495e-11	1.78432e-08
ATTENUATION_PHASE	879	171.414	6	4.66562e-11	8.41516e-11	1.84292e-08
GENE_AND_PROTEIN_EXPRESSION_BY_JAK-STAT_SIGNALING_AFTER_INTERLEUKIN-12_STIMULATION	334	142.299	3	6.32543e-11	1.1357e-10	2.49854e-08
NOD1/2_SIGNALING_PATHWAY	867	163.649	11	6.92066e-11	1.23695e-10	2.73366e-08
THE_ROLE_OF_GTSE1_IN_G2/M_PROGRESSION_AFTER_G2_CHECKPOINT	895	169.535	4	1.14028e-10	2.02888e-10	4.50411e-08
CDK-MEDIATED_PHOSPHORYLATION_AND_REMOVAL_OF_CDC6	1130	273.428	2	1.58746e-10	2.81187e-10	6.27047e-08
RNA_POLYMERASE_I_CHAIN_ELONGATION	365	139.928	2	1.76005e-10	3.10367e-10	6.95221e-08
MEIOTIC_SYNAPSIS	311	102.98	3	2.11543e-10	3.71375e-10	8.35595e-08
ORC1_REMOVAL_FROM_CHROMATIN	879	163.054	5	2.2096e-10	3.8619e-10	8.7279e-08
APC/C:CDH1_MEDIATED_DEGRADATION_OF_CDC20_AND_OTHER_APC/C:CDH1_TARGETED_PROTEINS_IN_LATE_MITOSIS/EARLY_G1	1103	266.919	17	3.00102e-10	5.22204e-10	1.1854e-07
PYRUVATE_METABOLISM_AND_CITRIC_ACID_(TCA)_CYCLE	39	8.9005	1	3.22336e-10	5.58433e-10	1.27323e-07
RNA_POLYMERASE_II_TRANSCRIPTION_PRE-INITIATION_AND_PROMOTER_OPENING	199	74.2525	4	3.40814e-10	5.87868e-10	1.34622e-07
DEGRADATION_OF_GLI1_BY_THE_PROTEASOME	836	158.061	8	3.65665e-10	6.2799e-10	1.44438e-07
AUTODEGRADATION_OF_THE_E3_UBIQUITIN_LIGASE_COP1	1063	259.832	2	4.58683e-10	7.84328e-10	1.8118e-07
FCERI_MEDIATED_CA+2_MOBILIZATION	824	159.725	5	7.0841e-10	1.20613e-09	2.79822e-07
OXYGEN-DEPENDENT_PROLINE_HYDROXYLATION_OF_HYPOXIA-INDUCIBLE_FACTOR_ALPHA	815	156.035	5	8.17855e-10	1.38649e-09	3.23053e-07
ION_HOMEOSTASIS	60	12.925	1	9.10076e-10	1.53624e-09	3.5948e-07
SCF-BETA-TRCP_MEDIATED_DEGRADATION_OF_EMI1	855	170.518	5	1.10927e-09	1.86452e-09	4.38162e-07
UB-SPECIFIC_PROCESSING_PROTEASES	820	145.12	21	1.35716e-09	2.27152e-09	5.36079e-07
STRIATED_MUSCLE_CONTRACTION	22	4.467	0	1.47779e-09	2.46298e-09	5.83726e-07
MAJOR_PATHWAY_OF_RRNA_PROCESSING_IN_THE_NUCLEOLUS_AND_CYTOSOL	171	69.1815	2	1.69575e-09	2.81438e-09	6.69821e-07
PHOSPHORYLATION_OF_CD3_AND_TCR_ZETA_CHAINS	20	3.82	0	2.82242e-09	4.66467e-09	1.11486e-06
NEGATIVE_REGULATION_OF_FGFR2_SIGNALING	89	17.783	7	2.90098e-09	4.77453e-09	1.14589e-06
DEFECTIVE_CFTR_CAUSES_CYSTIC_FIBROSIS	48	10.4345	3	3.13054e-09	5.11456e-09	1.23656e-06
E3_UBIQUITIN_LIGASES_UBIQUITINATE_TARGET_PROTEINS	335	147.303	2	3.13348e-09	5.11456e-09	1.23772e-06
O-GLYCOSYLATION_OF_TSR_DOMAIN-CONTAINING_PROTEINS	48	10.4345	0	3.20602e-09	5.21143e-09	1.26638e-06
VIF-MEDIATED_DEGRADATION_OF_APOBEC3G	786	148.453	3	4.27701e-09	6.92385e-09	1.68942e-06
ACTIVATED_PKN1_STIMULATES_TRANSCRIPTION_OF_AR_(ANDROGEN_RECEPTOR)_REGULATED_GENES_KLK2_AND_KLK3	788	143.429	2	5.19108e-09	8.36929e-09	2.05048e-06
GLUCONEOGENESIS	68	14.1505	1	8.05693e-09	1.29369e-08	3.18249e-06
VPU_MEDIATED_DEGRADATION_OF_CD4	779	140.453	3	8.42433e-09	1.34721e-08	3.32761e-06
UBIQUITIN_MEDIATED_DEGRADATION_OF_PHOSPHORYLATED_CDC25A	785	136.559	3	1.08056e-08	1.72106e-08	4.26822e-06
AURKA_ACTIVATION_BY_TPX2	819	140.035	7	1.0899e-08	1.72896e-08	4.30511e-06
GOLGI_ASSOCIATED_VESICLE_BIOGENESIS	28	7.8035	1	1.11437e-08	1.7607e-08	4.40176e-06
ACTIVATION_OF_GABAB_RECEPTORS	108	36.327	4	1.28192e-08	2.01737e-08	5.0636e-06
REGULATION_OF_EXPRESSION_OF_SLITS_AND_ROBOS	840	191.308	3	1.34915e-08	2.11475e-08	5.32916e-06
PEPTIDE_HORMONE_METABOLISM	51	17.8945	2	1.38086e-08	2.15588e-08	5.45438e-06
PRC2_METHYLATES_HISTONES_AND_DNA	271	87.281	0	1.48988e-08	2.31693e-08	5.88501e-06
ACTIVATION_OF_ANTERIOR_HOX_GENES_IN_HINDBRAIN_DEVELOPMENT_DURING_EARLY_EMBRYOGENESIS	270	89.1545	7	1.57712e-08	2.44298e-08	6.22961e-06
HIV_ELONGATION_ARREST_AND_RECOVERY	768	131.056	0	3.1249e-08	4.82163e-08	1.23434e-05
CELL-CELL_JUNCTION_ORGANIZATION	768	131.369	3	3.22091e-08	4.95042e-08	1.27226e-05
DEGRADATION_OF_AXIN	768	130.897	2	3.28289e-08	5.02613e-08	1.29674e-05
HEPARAN_SULFATE/HEPARIN_(HS-GAG)_METABOLISM	768	131.056	3	3.32284e-08	5.06766e-08	1.31252e-05
DEGRADATION_OF_BETA-CATENIN_BY_THE_DESTRUCTION_COMPLEX	764	129.945	16	4.3444e-08	6.60014e-08	1.71604e-05
BETA_DEFENSINS	760	128.798	0	4.95658e-08	7.50134e-08	1.95785e-05
REGULATION_OF_ACTIVATED_PAK-2P34_BY_PROTEASOME_MEDIATED_DEGRADATION	760	128.798	2	5.08535e-08	7.66684e-08	2.00871e-05
COLLAGEN_DEGRADATION	220	37.7395	5	5.16692e-08	7.76021e-08	2.04093e-05
CDT1_ASSOCIATION_WITH_THE_CDC6:ORC:ORIGIN_COMPLEX	760	128.798	2	5.90077e-08	8.8288e-08	2.3308e-05
IMMUNOREGULATORY_INTERACTIONS_BETWEEN_A_LYMPHOID_AND_A_NON-LYMPHOID_CELL	61	18.2185	5	6.0363e-08	8.99751e-08	2.38434e-05
SPHINGOLIPID_DE_NOVO_BIOSYNTHESIS	25	7.0765	1	8.22121e-08	1.22082e-07	3.24738e-05
SYNTHESIS_OF_PA	19	4.289	1	9.28452e-08	1.37355e-07	3.66738e-05
GLYCOSPHINGOLIPID_METABOLISM	398	156.535	2	9.64837e-08	1.42205e-07	3.81111e-05
RETROGRADE_TRANSPORT_AT_THE_TRANS-GOLGI-NETWORK	60	21.297	0	1.40356e-07	2.06098e-07	5.54405e-05
SIRT1_NEGATIVELY_REGULATES_RRNA_EXPRESSION	250	85.112	1	1.46837e-07	2.14818e-07	5.80008e-05
HH_MUTANTS_THAT_DON'T_UNDERGO_AUTOCATALYTIC_PROCESSING_ARE_DEGRADED_BY_ERAD	58	19.195	3	1.7117e-07	2.49492e-07	6.76122e-05
DOWNSTREAM_TCR_SIGNALING	244	82.1465	14	2.56925e-07	3.73107e-07	0.000101485
FORMATION_OF_RNA_POL_II_ELONGATION_COMPLEX_	229	102.242	1	3.29311e-07	4.76475e-07	0.000130078
TRANSPORT_OF_BILE_SALTS_AND_ORGANIC_ACIDS,_METAL_IONS_AND_AMINE_COMPOUNDS	20	5.1485	1	3.51828e-07	5.07197e-07	0.000138972
REGULATION_OF_ORNITHINE_DECARBOXYLASE_(ODC)	737	119.156	3	3.71643e-07	5.33814e-07	0.000146799
CYCLIN_D_ASSOCIATED_EVENTS_IN_G1	733	117.948	11	4.35008e-07	6.22566e-07	0.000171828
MITOCHONDRIAL_FATTY_ACID_BETA-OXIDATION	74	26.477	0	8.40192e-07	1.19811e-06	0.000331876
TRNA_MODIFICATION_IN_THE_NUCLEUS_AND_CYTOSOL	15	2.2115	1	1.04951e-06	1.49121e-06	0.000414555
HDR_THROUGH_SINGLE_STRAND_ANNEALING_(SSA)	226	77.7105	5	1.31082e-06	1.85582e-06	0.000517774
DISEASES_OF_CARBOHYDRATE_METABOLISM	51	17.2655	1	1.4957e-06	2.11001e-06	0.000590802
PACKAGING_OF_TELOMERE_ENDS	33	11.496	0	1.68426e-06	2.36755e-06	0.000665282
CLASSICAL_ANTIBODY-MEDIATED_COMPLEMENT_ACTIVATION	50	17.2615	0	2.77645e-06	3.889e-06	0.0010967
GPVI-MEDIATED_ACTIVATION_CASCADE	30	11.5815	18	3.10847e-06	4.33868e-06	0.00122785
DNA_DAMAGE_RECOGNITION_IN_GG-NER	40	15.3175	3	4.21226e-06	5.85861e-06	0.00166384
TRANSLESION_SYNTHESIS_BY_Y_FAMILY_DNA_POLYMERASES_BYPASSES_LESIONS_ON_DNA_TEMPLATE	102	45.004	2	4.66376e-06	6.46381e-06	0.00184219
MACROAUTOPHAGY	18	5.5525	3	1.39218e-05	1.92277e-05	0.00549911
FATTY_ACYL-COA_BIOSYNTHESIS	92	40.76	0	1.68e-05	2.3122e-05	0.00663602
CONDENSATION_OF_PROPHASE_CHROMOSOMES	10	1.9065	2	1.81683e-05	2.49183e-05	0.00717648
COPI-MEDIATED_ANTEROGRADE_TRANSPORT	51	16.492	1	2.28462e-05	3.12258e-05	0.00902427
RNA_POLYMERASE_II_TRANSCRIBES_SNRNA_GENES	216	95.577	2	2.46056e-05	3.35146e-05	0.00971922
DECTIN-1_MEDIATED_NONCANONICAL_NF-KB_SIGNALING	31	11.9365	6	2.53487e-05	3.4408e-05	0.0100127
COPII_(COAT_PROTEIN_2)_MEDIATED_VESICLE_TRANSPORT	47	15.71	0	2.77099e-05	3.74842e-05	0.0109454
HSF1_ACTIVATION	195	83.1185	5	3.52965e-05	4.75841e-05	0.0139421
RNA_POLYMERASE_I_PROMOTER_OPENING	195	83.1185	1	3.5498e-05	4.76929e-05	0.0140217
RNA_POLYMERASE_II_PROMOTER_ESCAPE	195	83.1185	4	3.6522e-05	4.87371e-05	0.0144262
RNA_POLYMERASE_II_TRANSCRIPTION_INITIATION	195	83.1185	4	3.6522e-05	4.87371e-05	0.0144262
RNA_POLYMERASE_I_PROMOTER_ESCAPE	195	83.1185	2	3.70418e-05	4.92643e-05	0.0146315
TRNA_AMINOACYLATION	8	1.343	0	4.62666e-05	6.13265e-05	0.0182753
POST-TRANSLATIONAL_MODIFICATION:_SYNTHESIS_OF_GPI-ANCHORED_PROTEINS	13	3.5145	0	5.12992e-05	6.77698e-05	0.0202632
INTRA-GOLGI_TRAFFIC	28	5.9985	3	7.03527e-05	9.26311e-05	0.0277893
N-GLYCAN_TRIMMING_IN_THE_ER_AND_CALNEXIN/CALRETICULIN_CYCLE	24	8.3775	1	8.67923e-05	0.000113897	0.0342829
AMPLIFICATION__OF_SIGNAL_FROM_UNATTACHED__KINETOCHORES_VIA_A_MAD2__INHIBITORY_SIGNAL	26	6.5345	8	9.07517e-05	0.000118698	0.0358469
COPI-DEPENDENT_GOLGI-TO-ER_RETROGRADE_TRAFFIC	36	12.382	1	9.40204e-05	0.000122568	0.0371381
TRANSCRIPTIONAL_REGULATION_BY_SMALL_RNAS	368	177.345	3	0.000102858	0.000133648	0.040629
NEUTROPHIL_DEGRANULATION	18	6.434	13	0.000139436	0.000180581	0.0550773
FORMATION_OF_THE_TERNARY_COMPLEX,_AND_SUBSEQUENTLY,_THE_43S_COMPLEX	162	73.045	0	0.000153064	0.000197583	0.0604604
FORMATION_OF_THE_HIV-1_EARLY_ELONGATION_COMPLEX	162	73.045	1	0.000153801	0.000197888	0.0607515
MRNA_SPLICING_-_MAJOR_PATHWAY	157	71.2655	4	0.000165942	0.000212815	0.0655471
FORMATION_OF_TC-NER_PRE-INCISION_COMPLEX	170	79.288	4	0.000167324	0.000213893	0.0660931
RNA_POL_II_CTD_PHOSPHORYLATION_AND_INTERACTION_WITH_CE	151	67.1375	1	0.000205707	0.000261268	0.0812544
RNA_POL_II_CTD_PHOSPHORYLATION_AND_INTERACTION_WITH_CE_DURING_HIV_INFECTION	151	67.1375	1	0.000205707	0.000261268	0.0812544
FORMATION_OF_HIV_ELONGATION_COMPLEX_IN_THE_ABSENCE_OF_HIV_TAT	167	78.083	1	0.000209204	0.000264857	0.0826354
FORMATION_OF_INCISION_COMPLEX_IN_GG-NER	167	78.083	3	0.000212318	0.000267941	0.0838655
RNA_POLYMERASE_II_HIV_PROMOTER_ESCAPE	126	59.6115	4	0.000230215	0.000289602	0.090935
RNA_POLYMERASE_II_PRE-TRANSCRIPTION_EVENTS	126	59.6115	4	0.000233126	0.000292332	0.0920847
COPI-INDEPENDENT_GOLGI-TO-ER_RETROGRADE_TRAFFIC	36	11.6225	1	0.000303639	0.000379548	0.119937
OLFACTORY_SIGNALING_PATHWAY	22	4.6435	1	0.000341076	0.000425	0.134725
FBXL7_DOWN-REGULATES_AURKA_DURING_MITOTIC_ENTRY_AND_IN_EARLY_MITOSIS	22	3.836	5	0.00047056	0.000584501	0.185871
TRANSPORT_OF_VITAMINS,_NUCLEOSIDES,_AND_RELATED_MOLECULES	5	0.7355	0	0.000533967	0.000661182	0.210917
MRNA_SPLICING_-_MINOR_PATHWAY	175	90.242	1	0.000544367	0.000671952	0.215025
GLUTATHIONE_CONJUGATION	20	6.5665	0	0.000843519	0.00103797	0.33319
GLYCOLYSIS	6	1.211	7	0.00091153	0.00111818	0.360054
G_BETA:GAMMA_SIGNALLING_THROUGH_PI3KGAMMA	26	7.293	12	0.00101303	0.00123884	0.400146
RESOLUTION_OF_ABASIC_SITES_(AP_SITES)	76	36.602	1	0.00113538	0.00138418	0.448473
ROS,_RNS_PRODUCTION_IN_PHAGOCYTES	9	2.373	0	0.00122506	0.00148892	0.4839
DUAL_INCISION_IN_TC-NER	162	92.728	4	0.00159517	0.0019328	0.630092
MITOCHONDRIAL_TRANSLATION_INITIATION	6	1.3675	0	0.00171327	0.00206955	0.676743
MITOCHONDRIAL_PROTEIN_IMPORT	9	2.4335	1	0.00234648	0.00282579	0.926861
MET_ACTIVATES_PTK2_SIGNALING	5	1.042	6	0.00258931	0.00310874	1
MITOCHONDRIAL_TRANSLATION_ELONGATION	5	1.054	0	0.00266992	0.00319582	1
SUMOYLATION_OF_DNA_DAMAGE_RESPONSE_AND_REPAIR_PROTEINS	233	123.691	12	0.00333467	0.00397944	1
NUCLEOBASE_CATABOLISM	5	1.2085	0	0.00465342	0.00553645	1
MITOPHAGY	5	1.21	4	0.0048183	0.0057154	1
MITOCHONDRIAL_TRANSLATION_TERMINATION	5	1.21	0	0.00489332	0.00578701	1
MTOR_SIGNALLING	95	47.9015	7	0.00497535	0.00586646	1
RET_SIGNALING	11	3.4765	17	0.00524197	0.00616244	1
CHONDROITIN_SULFATE/DERMATAN_SULFATE_METABOLISM	18	7.211	2	0.00527497	0.00618282	1
L13A-MEDIATED_TRANSLATIONAL_SILENCING_OF_CERULOPLASMIN_EXPRESSION	24	9.272	2	0.00620893	0.007256	1
ISG15_ANTIVIRAL_MECHANISM	6	1.797	12	0.00625077	0.00728335	1
INTRINSIC_PATHWAY_FOR_APOPTOSIS	18	6.094	16	0.00783951	0.00910767	1
SUMOYLATION_OF_CHROMATIN_ORGANIZATION_PROTEINS	204	108.209	8	0.00805895	0.00933515	1
PAUSING_AND_RECOVERY_OF_HIV_ELONGATION	55	24.2245	0	0.00922953	0.0106145	1
PAUSING_AND_RECOVERY_OF_TAT-MEDIATED_HIV_ELONGATION	55	24.2245	0	0.00924406	0.0106145	1
TAT-MEDIATED_HIV_ELONGATION_ARREST_AND_RECOVERY	55	24.2245	0	0.00924406	0.0106145	1
HIV_TRANSCRIPTION_INITIATION	55	24.2245	4	0.00930564	0.0106543	1
SLC_TRANSPORTER_DISORDERS	14	7.287	0	0.0127761	0.0145854	1
SCAVENGING_OF_HEME_FROM_PLASMA	8	3.2885	1	0.0130602	0.0148668	1
SIALIC_ACID_METABOLISM	3	0.715	1	0.0212634	0.0241352	1
SUMOYLATION_OF_DNA_REPLICATION_PROTEINS	195	120.058	6	0.0224656	0.0254267	1
RAB_GERANYLGERANYLATION	7	3.2455	1	0.0334146	0.0377108	1
MAP2K_AND_MAPK_ACTIVATION	122	56.005	11	0.0427027	0.0480558	1

## Sheet: KEGG_pathways
pathway	obv_links	exp_mean	overlap	p-value	q-value	FWER
VIRAL_CARCINOGENESIS_-_HOMO_SAPIENS_(HUMAN)	2948	791.082	54	1.1779e-112	3.251e-110	3.251e-110
EPSTEIN-BARR_VIRUS_INFECTION_-_HOMO_SAPIENS_(HUMAN)	3030	759.251	54	5.30599e-111	7.32227e-109	1.46445e-108
HEPATITIS_B_-_HOMO_SAPIENS_(HUMAN)	3505	982.526	52	1.70268e-107	1.56647e-105	4.69941e-105
PATHWAYS_IN_CANCER_-_HOMO_SAPIENS_(HUMAN)	5093	1428.08	91	1.62531e-103	1.12147e-101	4.48586e-101
INFLUENZA_A_-_HOMO_SAPIENS_(HUMAN)	2634	726.059	38	3.66017e-103	2.02041e-101	1.01021e-100
THYROID_HORMONE_SIGNALING_PATHWAY_-_HOMO_SAPIENS_(HUMAN)	2422	667.577	35	1.00255e-100	4.61172e-99	2.76703e-98
HTLV-I_INFECTION_-_HOMO_SAPIENS_(HUMAN)	3482	1023.35	63	2.7348e-99	1.07829e-97	7.54805e-97
FOXO_SIGNALING_PATHWAY_-_HOMO_SAPIENS_(HUMAN)	2700	734.423	35	1.84798e-97	6.37552e-96	5.10041e-95
CAMP_SIGNALING_PATHWAY_-_HOMO_SAPIENS_(HUMAN)	2158	569.087	32	5.44773e-97	1.50357e-95	1.50357e-94
GNRH_SIGNALING_PATHWAY_-_HOMO_SAPIENS_(HUMAN)	1680	463.168	22	5.23254e-97	1.50357e-95	1.44418e-94
MICRORNAS_IN_CANCER_-_HOMO_SAPIENS_(HUMAN)	2448	689.195	40	2.88444e-95	7.23732e-94	7.96105e-93
T_CELL_RECEPTOR_SIGNALING_PATHWAY_-_HOMO_SAPIENS_(HUMAN)	2580	695.836	28	2.39477e-94	5.50797e-93	6.60957e-92
PRION_DISEASES_-_HOMO_SAPIENS_(HUMAN)	929	251.956	9	5.67552e-94	1.20496e-92	1.56644e-91
HEPATITIS_C_-_HOMO_SAPIENS_(HUMAN)	2361	629.979	33	1.68703e-93	3.32586e-92	4.6562e-91
OXYTOCIN_SIGNALING_PATHWAY_-_HOMO_SAPIENS_(HUMAN)	2049	586.58	30	2.62458e-93	4.82922e-92	7.24383e-91
PROSTATE_CANCER_-_HOMO_SAPIENS_(HUMAN)	2376	628.481	37	7.27332e-93	1.25465e-91	2.00744e-90
CHEMOKINE_SIGNALING_PATHWAY_-_HOMO_SAPIENS_(HUMAN)	2990	786.332	41	1.51471e-91	2.32255e-90	4.18059e-89
MAPK_SIGNALING_PATHWAY_-_HOMO_SAPIENS_(HUMAN)	3596	986.798	50	1.44548e-91	2.32255e-90	3.98953e-89
PANCREATIC_CANCER_-_HOMO_SAPIENS_(HUMAN)	1921	544.197	24	8.41896e-91	1.22297e-89	2.32363e-88
MEASLES_-_HOMO_SAPIENS_(HUMAN)	2102	552.832	35	9.30921e-91	1.28467e-89	2.56934e-88
LONG-TERM_POTENTIATION_-_HOMO_SAPIENS_(HUMAN)	1322	365.201	17	1.28179e-90	1.68464e-89	3.53774e-88
TUBERCULOSIS_-_HOMO_SAPIENS_(HUMAN)	2047	587.303	23	3.31088e-90	4.15365e-89	9.13803e-88
OSTEOCLAST_DIFFERENTIATION_-_HOMO_SAPIENS_(HUMAN)	2454	663.842	35	5.77961e-90	6.93553e-89	1.59517e-87
TOXOPLASMOSIS_-_HOMO_SAPIENS_(HUMAN)	2590	695.998	32	3.21308e-89	3.69504e-88	8.86811e-87
CIRCADIAN_ENTRAINMENT_-_HOMO_SAPIENS_(HUMAN)	1053	288.649	13	5.27596e-89	5.82465e-88	1.45616e-86
PROTEOGLYCANS_IN_CANCER_-_HOMO_SAPIENS_(HUMAN)	3745	1082.25	53	7.01426e-89	7.4459e-88	1.93594e-86
PLATELET_ACTIVATION_-_HOMO_SAPIENS_(HUMAN)	1980	542.996	29	5.87461e-88	6.00515e-87	1.62139e-85
NEUROTROPHIN_SIGNALING_PATHWAY_-_HOMO_SAPIENS_(HUMAN)	2658	688.549	39	1.31489e-87	1.26322e-86	3.62909e-85
NON-ALCOHOLIC_FATTY_LIVER_DISEASE_(NAFLD)_-_HOMO_SAPIENS_(HUMAN)	1556	439.973	26	1.3273e-87	1.26322e-86	3.66334e-85
B_CELL_RECEPTOR_SIGNALING_PATHWAY_-_HOMO_SAPIENS_(HUMAN)	1815	483.964	20	1.72284e-87	1.58501e-86	4.75504e-85
CHRONIC_MYELOID_LEUKEMIA_-_HOMO_SAPIENS_(HUMAN)	2357	631.808	32	3.08325e-87	2.74509e-86	8.50978e-85
PROLACTIN_SIGNALING_PATHWAY_-_HOMO_SAPIENS_(HUMAN)	2200	585.642	27	3.82948e-87	3.30292e-86	1.05694e-84
RETROGRADE_ENDOCANNABINOID_SIGNALING_-_HOMO_SAPIENS_(HUMAN)	1136	307.274	15	6.6858e-87	5.59176e-86	1.84528e-84
DOPAMINERGIC_SYNAPSE_-_HOMO_SAPIENS_(HUMAN)	1219	318.225	24	7.84877e-87	6.37135e-86	2.16626e-84
ADRENERGIC_SIGNALING_IN_CARDIOMYOCYTES_-_HOMO_SAPIENS_(HUMAN)	1674	446.211	27	8.09341e-87	6.38223e-86	2.23378e-84
HIF-1_SIGNALING_PATHWAY_-_HOMO_SAPIENS_(HUMAN)	1905	533.331	25	8.3726e-87	6.41899e-86	2.31084e-84
CHAGAS_DISEASE_(AMERICAN_TRYPANOSOMIASIS)_-_HOMO_SAPIENS_(HUMAN)	2201	607.101	32	2.06206e-86	1.53819e-85	5.69129e-84
CHOLINERGIC_SYNAPSE_-_HOMO_SAPIENS_(HUMAN)	1717	465.135	26	3.78487e-86	2.74901e-85	1.04462e-83
ALZHEIMER'S_DISEASE_-_HOMO_SAPIENS_(HUMAN)	1043	322.386	16	1.33568e-85	9.34816e-85	3.68647e-83
SEROTONERGIC_SYNAPSE_-_HOMO_SAPIENS_(HUMAN)	1141	323.221	15	1.35481e-85	9.34816e-85	3.73927e-83
ACUTE_MYELOID_LEUKEMIA_-_HOMO_SAPIENS_(HUMAN)	1709	460.825	26	2.11411e-85	1.42316e-84	5.83494e-83
VEGF_SIGNALING_PATHWAY_-_HOMO_SAPIENS_(HUMAN)	1725	470.193	18	3.44076e-85	2.26107e-84	9.49649e-83
COLORECTAL_CANCER_-_HOMO_SAPIENS_(HUMAN)	1695	490.015	24	5.71341e-85	3.66721e-84	1.5769e-82
GLUTAMATERGIC_SYNAPSE_-_HOMO_SAPIENS_(HUMAN)	1011	276.616	12	1.03032e-84	6.4629e-84	2.84368e-82
ESTROGEN_SIGNALING_PATHWAY_-_HOMO_SAPIENS_(HUMAN)	2038	548.573	29	3.67115e-84	2.25164e-83	1.01324e-81
TNF_SIGNALING_PATHWAY_-_HOMO_SAPIENS_(HUMAN)	2634	701.33	46	1.52663e-83	9.15978e-83	4.2135e-81
PI3K-AKT_SIGNALING_PATHWAY_-_HOMO_SAPIENS_(HUMAN)	4241	1127.78	67	2.09077e-83	1.22777e-82	5.77053e-81
ADHERENS_JUNCTION_-_HOMO_SAPIENS_(HUMAN)	1413	420.88	22	1.94146e-82	1.11634e-81	5.35844e-80
RENAL_CELL_CARCINOMA_-_HOMO_SAPIENS_(HUMAN)	1808	508.385	19	2.05177e-82	1.15569e-81	5.66288e-80
TOLL-LIKE_RECEPTOR_SIGNALING_PATHWAY_-_HOMO_SAPIENS_(HUMAN)	2085	558.528	26	3.37988e-82	1.86569e-81	9.32846e-80
INSULIN_SIGNALING_PATHWAY_-_HOMO_SAPIENS_(HUMAN)	2521	691.596	33	5.28019e-82	2.85752e-81	1.45733e-79
ALCOHOLISM_-_HOMO_SAPIENS_(HUMAN)	1434	380.74	28	1.74835e-81	9.27972e-81	4.82545e-79
VASCULAR_SMOOTH_MUSCLE_CONTRACTION_-_HOMO_SAPIENS_(HUMAN)	1112	311.805	15	5.12429e-81	2.6685e-80	1.4143e-78
NON-SMALL_CELL_LUNG_CANCER_-_HOMO_SAPIENS_(HUMAN)	1606	452.926	17	3.03232e-80	1.54985e-79	8.36919e-78
ENDOMETRIAL_CANCER_-_HOMO_SAPIENS_(HUMAN)	1467	396.133	19	3.47017e-80	1.74139e-79	9.57766e-78
MELANOGENESIS_-_HOMO_SAPIENS_(HUMAN)	1513	429.289	23	4.09807e-80	2.01976e-79	1.13107e-77
SHIGELLOSIS_-_HOMO_SAPIENS_(HUMAN)	1308	376.075	19	4.40438e-80	2.13265e-79	1.21561e-77
PERTUSSIS_-_HOMO_SAPIENS_(HUMAN)	1445	417	21	7.02527e-80	3.34306e-79	1.93898e-77
FC_EPSILON_RI_SIGNALING_PATHWAY_-_HOMO_SAPIENS_(HUMAN)	1897	519.246	22	8.62906e-80	4.03665e-79	2.38162e-77
ADIPOCYTOKINE_SIGNALING_PATHWAY_-_HOMO_SAPIENS_(HUMAN)	1075	287.425	18	1.10601e-79	5.08764e-79	3.05259e-77
ERBB_SIGNALING_PATHWAY_-_HOMO_SAPIENS_(HUMAN)	2584	710.123	29	4.30221e-79	1.94657e-78	1.18741e-76
EPITHELIAL_CELL_SIGNALING_IN_HELICOBACTER_PYLORI_INFECTION_-_HOMO_SAPIENS_(HUMAN)	1052	294.14	14	7.71925e-79	3.43631e-78	2.13051e-76
PROGESTERONE-MEDIATED_OOCYTE_MATURATION_-_HOMO_SAPIENS_(HUMAN)	2060	591.77	30	7.26618e-78	3.18328e-77	2.00547e-75
SMALL_CELL_LUNG_CANCER_-_HOMO_SAPIENS_(HUMAN)	1632	426.709	26	7.48021e-78	3.22584e-77	2.06454e-75
GAP_JUNCTION_-_HOMO_SAPIENS_(HUMAN)	1402	387.806	14	1.11062e-77	4.71584e-77	3.0653e-75
LEISHMANIASIS_-_HOMO_SAPIENS_(HUMAN)	1707	472.724	21	1.82924e-77	7.64955e-77	5.0487e-75
HERPES_SIMPLEX_INFECTION_-_HOMO_SAPIENS_(HUMAN)	1798	506.197	38	3.96122e-77	1.63178e-76	1.0933e-74
AMOEBIASIS_-_HOMO_SAPIENS_(HUMAN)	1673	427.531	22	7.49849e-77	3.0435e-76	2.06958e-74
SIGNALING_PATHWAYS_REGULATING_PLURIPOTENCY_OF_STEM_CELLS_-_HOMO_SAPIENS_(HUMAN)	1915	568.198	28	1.22831e-76	4.91322e-76	3.39012e-74
TYPE_II_DIABETES_MELLITUS_-_HOMO_SAPIENS_(HUMAN)	1129	317.747	13	1.19745e-75	4.72138e-75	3.30497e-73
MTOR_SIGNALING_PATHWAY_-_HOMO_SAPIENS_(HUMAN)	1551	458.303	20	6.18791e-75	2.40544e-74	1.70786e-72
INFLAMMATORY_MEDIATOR_REGULATION_OF_TRP_CHANNELS_-_HOMO_SAPIENS_(HUMAN)	1355	355.337	21	6.46434e-75	2.478e-74	1.78416e-72
AMPHETAMINE_ADDICTION_-_HOMO_SAPIENS_(HUMAN)	761	202.391	13	9.72464e-75	3.67671e-74	2.684e-72
CGMP-PKG_SIGNALING_PATHWAY_-_HOMO_SAPIENS_(HUMAN)	1450	405.81	24	1.52156e-74	5.67501e-74	4.19951e-72
FOCAL_ADHESION_-_HOMO_SAPIENS_(HUMAN)	3491	923.01	51	3.04144e-74	1.11925e-73	8.39439e-72
TRANSCRIPTIONAL_MISREGULATION_IN_CANCER_-_HOMO_SAPIENS_(HUMAN)	1131	294.856	29	2.11728e-73	7.68908e-73	5.8437e-71
BLADDER_CANCER_-_HOMO_SAPIENS_(HUMAN)	956	275.106	11	6.25244e-73	2.24113e-72	1.72567e-70
RAS_SIGNALING_PATHWAY_-_HOMO_SAPIENS_(HUMAN)	3038	810.739	40	2.32705e-72	8.23417e-72	6.42265e-70
WNT_SIGNALING_PATHWAY_-_HOMO_SAPIENS_(HUMAN)	1675	499.039	31	3.82742e-72	1.33718e-71	1.05637e-69
ALDOSTERONE-REGULATED_SODIUM_REABSORPTION_-_HOMO_SAPIENS_(HUMAN)	981	272.697	10	5.9695e-72	2.05948e-71	1.64758e-69
COCAINE_ADDICTION_-_HOMO_SAPIENS_(HUMAN)	638	158.218	12	1.17087e-71	3.98962e-71	3.23159e-69
NATURAL_KILLER_CELL_MEDIATED_CYTOTOXICITY_-_HOMO_SAPIENS_(HUMAN)	2120	587.584	25	3.33978e-71	1.12412e-70	9.21779e-69
FC_GAMMA_R-MEDIATED_PHAGOCYTOSIS_-_HOMO_SAPIENS_(HUMAN)	1548	438.651	17	8.95975e-71	2.97939e-70	2.47289e-68
MELANOMA_-_HOMO_SAPIENS_(HUMAN)	1383	383.168	14	1.75941e-70	5.78091e-70	4.85597e-68
NOD-LIKE_RECEPTOR_SIGNALING_PATHWAY_-_HOMO_SAPIENS_(HUMAN)	1247	337.225	16	2.96097e-70	9.61446e-70	8.17229e-68
APOPTOSIS_-_HOMO_SAPIENS_(HUMAN)	1579	427.589	22	1.23017e-69	3.94798e-69	3.39526e-67
GLIOMA_-_HOMO_SAPIENS_(HUMAN)	1723	482.596	20	1.88903e-68	5.99279e-68	5.21373e-66
SALMONELLA_INFECTION_-_HOMO_SAPIENS_(HUMAN)	1125	337.717	17	1.28919e-67	4.04337e-67	3.55817e-65
RAP1_SIGNALING_PATHWAY_-_HOMO_SAPIENS_(HUMAN)	2703	733.799	38	1.35655e-67	4.20683e-67	3.74408e-65
DORSO-VENTRAL_AXIS_FORMATION_-_HOMO_SAPIENS_(HUMAN)	577	168.064	4	1.8403e-67	5.64359e-67	5.07924e-65
THYROID_CANCER_-_HOMO_SAPIENS_(HUMAN)	717	206.043	9	1.97295e-67	5.98389e-67	5.44534e-65
AMPK_SIGNALING_PATHWAY_-_HOMO_SAPIENS_(HUMAN)	1331	351.636	26	4.2201e-67	1.26603e-66	1.16475e-64
LONG-TERM_DEPRESSION_-_HOMO_SAPIENS_(HUMAN)	956	278.285	12	1.55635e-66	4.61883e-66	4.29552e-64
VIBRIO_CHOLERAE_INFECTION_-_HOMO_SAPIENS_(HUMAN)	440	121.395	5	5.36177e-66	1.57431e-65	1.47985e-63
AXON_GUIDANCE_-_HOMO_SAPIENS_(HUMAN)	1347	405.838	12	9.15802e-66	2.66064e-65	2.52761e-63
GABAERGIC_SYNAPSE_-_HOMO_SAPIENS_(HUMAN)	645	173.731	8	7.07018e-65	2.03268e-64	1.95137e-62
TIGHT_JUNCTION_-_HOMO_SAPIENS_(HUMAN)	1017	298.544	13	2.16525e-64	6.16092e-64	5.9761e-62
ENDOCRINE_AND_OTHER_FACTOR-REGULATED_CALCIUM_REABSORPTION_-_HOMO_SAPIENS_(HUMAN)	403	107.144	7	8.6195e-64	2.42753e-63	2.37898e-61
GASTRIC_ACID_SECRETION_-_HOMO_SAPIENS_(HUMAN)	508	137.964	9	4.67191e-62	1.30247e-61	1.28945e-59
OLFACTORY_TRANSDUCTION_-_HOMO_SAPIENS_(HUMAN)	254	61.2935	3	1.35198e-58	3.73147e-58	3.73147e-56
REGULATION_OF_ACTIN_CYTOSKELETON_-_HOMO_SAPIENS_(HUMAN)	2461	704.49	38	2.8563e-58	7.80533e-58	7.88338e-56
LEUKOCYTE_TRANSENDOTHELIAL_MIGRATION_-_HOMO_SAPIENS_(HUMAN)	1439	379.358	23	3.14527e-58	8.51073e-58	8.68094e-56
ENDOCYTOSIS_-_HOMO_SAPIENS_(HUMAN)	1385	402.045	28	5.19551e-57	1.37881e-56	1.43396e-54
OVARIAN_STEROIDOGENESIS_-_HOMO_SAPIENS_(HUMAN)	380	96.977	5	5.14676e-57	1.37881e-56	1.4205e-54
SALIVARY_SECRETION_-_HOMO_SAPIENS_(HUMAN)	411	110.57	6	5.85554e-57	1.53917e-56	1.61613e-54
RIG-I-LIKE_RECEPTOR_SIGNALING_PATHWAY_-_HOMO_SAPIENS_(HUMAN)	936	238.913	19	1.36067e-56	3.54288e-56	3.75545e-54
TGF-BETA_SIGNALING_PATHWAY_-_HOMO_SAPIENS_(HUMAN)	1291	414.56	16	1.49217e-56	3.84896e-56	4.11839e-54
TASTE_TRANSDUCTION_-_HOMO_SAPIENS_(HUMAN)	234	55.6615	2	8.10632e-56	2.07161e-55	2.23734e-53
MORPHINE_ADDICTION_-_HOMO_SAPIENS_(HUMAN)	539	141.828	9	2.88292e-55	7.29986e-55	7.95685e-53
THYROID_HORMONE_SYNTHESIS_-_HOMO_SAPIENS_(HUMAN)	507	128.754	10	3.15698e-55	7.92116e-55	8.71328e-53
CALCIUM_SIGNALING_PATHWAY_-_HOMO_SAPIENS_(HUMAN)	806	221.924	12	4.27978e-55	1.06416e-54	1.18122e-52
INSULIN_SECRETION_-_HOMO_SAPIENS_(HUMAN)	524	134.344	11	3.81177e-54	9.39328e-54	1.05205e-51
INFLAMMATORY_BOWEL_DISEASE_(IBD)_-_HOMO_SAPIENS_(HUMAN)	903	259.009	13	6.53545e-54	1.59627e-53	1.80379e-51
OOCYTE_MEIOSIS_-_HOMO_SAPIENS_(HUMAN)	1774	532.744	31	1.17585e-52	2.8468e-52	3.24536e-50
HIPPO_SIGNALING_PATHWAY_-_HOMO_SAPIENS_(HUMAN)	1443	440.072	28	2.23942e-52	5.37461e-52	6.1808e-50
NF-KAPPA_B_SIGNALING_PATHWAY_-_HOMO_SAPIENS_(HUMAN)	1275	334.33	24	8.38516e-52	1.99509e-51	2.3143e-49
PARKINSON'S_DISEASE_-_HOMO_SAPIENS_(HUMAN)	474	154.058	6	4.29915e-50	1.01416e-49	1.18657e-47
AFRICAN_TRYPANOSOMIASIS_-_HOMO_SAPIENS_(HUMAN)	355	102.81	7	9.17863e-50	2.14687e-49	2.5333e-47
AMYOTROPHIC_LATERAL_SCLEROSIS_(ALS)_-_HOMO_SAPIENS_(HUMAN)	565	172.739	8	3.02265e-48	7.01051e-48	8.3425e-46
BACTERIAL_INVASION_OF_EPITHELIAL_CELLS_-_HOMO_SAPIENS_(HUMAN)	1240	333.281	16	1.42154e-47	3.26955e-47	3.92346e-45
BILE_SECRETION_-_HOMO_SAPIENS_(HUMAN)	255	61.9515	2	6.35085e-47	1.44862e-46	1.75283e-44
VASOPRESSIN-REGULATED_WATER_REABSORPTION_-_HOMO_SAPIENS_(HUMAN)	309	71.2675	7	1.14323e-44	2.58631e-44	3.1553e-42
LEGIONELLOSIS_-_HOMO_SAPIENS_(HUMAN)	550	169.848	9	2.36047e-44	5.29667e-44	6.5149e-42
CELL_CYCLE_-_HOMO_SAPIENS_(HUMAN)	1934	605.239	39	3.4063e-44	7.58175e-44	9.40138e-42
PROTEIN_PROCESSING_IN_ENDOPLASMIC_RETICULUM_-_HOMO_SAPIENS_(HUMAN)	425	132.994	11	4.61827e-44	1.01971e-43	1.27464e-41
VIRAL_MYOCARDITIS_-_HOMO_SAPIENS_(HUMAN)	336	107.981	6	3.09978e-43	6.78999e-43	8.55539e-41
JAK-STAT_SIGNALING_PATHWAY_-_HOMO_SAPIENS_(HUMAN)	1791	469.988	26	5.4626e-43	1.18715e-42	1.50768e-40
P53_SIGNALING_PATHWAY_-_HOMO_SAPIENS_(HUMAN)	677	201.232	11	1.41392e-42	3.04876e-42	3.90242e-40
PHOSPHATIDYLINOSITOL_SIGNALING_SYSTEM_-_HOMO_SAPIENS_(HUMAN)	600	160.893	8	3.46007e-40	7.40293e-40	9.54978e-38
RHEUMATOID_ARTHRITIS_-_HOMO_SAPIENS_(HUMAN)	625	181.062	9	1.25695e-39	2.6686e-39	3.46918e-37
HUNTINGTON'S_DISEASE_-_HOMO_SAPIENS_(HUMAN)	560	167.798	17	2.12022e-39	4.46702e-39	5.8518e-37
ANTIGEN_PROCESSING_AND_PRESENTATION_-_HOMO_SAPIENS_(HUMAN)	185	54.8325	2	6.08788e-39	1.27292e-38	1.68025e-36
CYTOSOLIC_DNA-SENSING_PATHWAY_-_HOMO_SAPIENS_(HUMAN)	424	112.784	10	6.73743e-39	1.39814e-38	1.85953e-36
HEDGEHOG_SIGNALING_PATHWAY_-_HOMO_SAPIENS_(HUMAN)	542	144.393	10	1.02814e-38	2.11767e-38	2.83767e-36
CARBOHYDRATE_DIGESTION_AND_ABSORPTION_-_HOMO_SAPIENS_(HUMAN)	410	105.391	5	1.78879e-38	3.65708e-38	4.93706e-36
DILATED_CARDIOMYOPATHY_-_HOMO_SAPIENS_(HUMAN)	808	241.609	14	7.87109e-38	1.59737e-37	2.17242e-35
PATHOGENIC_ESCHERICHIA_COLI_INFECTION_-_HOMO_SAPIENS_(HUMAN)	517	168.536	10	2.82063e-36	5.68243e-36	7.78494e-34
MALARIA_-_HOMO_SAPIENS_(HUMAN)	436	130.233	6	1.19198e-35	2.38396e-35	3.28986e-33
CYTOKINE-CYTOKINE_RECEPTOR_INTERACTION_-_HOMO_SAPIENS_(HUMAN)	977	280.378	13	2.11462e-32	4.19882e-32	5.83636e-30
INOSITOL_PHOSPHATE_METABOLISM_-_HOMO_SAPIENS_(HUMAN)	325	83.7505	5	1.30063e-31	2.56411e-31	3.58975e-29
GRAFT-VERSUS-HOST_DISEASE_-_HOMO_SAPIENS_(HUMAN)	193	55.2475	3	3.63389e-29	7.11316e-29	1.00295e-26
TYPE_I_DIABETES_MELLITUS_-_HOMO_SAPIENS_(HUMAN)	194	55.387	3	8.22076e-29	1.59784e-28	2.26893e-26
ALLOGRAFT_REJECTION_-_HOMO_SAPIENS_(HUMAN)	133	40.009	2	1.21984e-27	2.35437e-27	3.36675e-25
HEMATOPOIETIC_CELL_LINEAGE_-_HOMO_SAPIENS_(HUMAN)	424	130.272	10	1.5894e-27	3.04635e-27	4.38675e-25
HYPERTROPHIC_CARDIOMYOPATHY_(HCM)_-_HOMO_SAPIENS_(HUMAN)	624	202.988	14	3.67305e-26	6.99146e-26	1.01376e-23
NOTCH_SIGNALING_PATHWAY_-_HOMO_SAPIENS_(HUMAN)	531	142.913	17	4.1855e-26	7.91232e-26	1.1552e-23
INTESTINAL_IMMUNE_NETWORK_FOR_IGA_PRODUCTION_-_HOMO_SAPIENS_(HUMAN)	162	52.901	2	1.22938e-25	2.30822e-25	3.39309e-23
PHAGOSOME_-_HOMO_SAPIENS_(HUMAN)	253	80.214	5	4.99223e-24	9.30984e-24	1.37786e-21
ASTHMA_-_HOMO_SAPIENS_(HUMAN)	105	32.8245	1	1.094e-23	2.02647e-23	3.01944e-21
PANCREATIC_SECRETION_-_HOMO_SAPIENS_(HUMAN)	165	51.7115	3	1.24169e-23	2.28471e-23	3.42707e-21
UBIQUITIN_MEDIATED_PROTEOLYSIS_-_HOMO_SAPIENS_(HUMAN)	1067	350.279	25	4.71527e-23	8.61864e-23	1.30141e-20
SYSTEMIC_LUPUS_ERYTHEMATOSUS_-_HOMO_SAPIENS_(HUMAN)	143	52.449	1	5.71549e-19	1.03781e-18	1.57748e-16
COMPLEMENT_AND_COAGULATION_CASCADES_-_HOMO_SAPIENS_(HUMAN)	124	31.4315	3	1.08017e-17	1.94855e-17	2.98128e-15
CHEMICAL_CARCINOGENESIS_-_HOMO_SAPIENS_(HUMAN)	51	11.34	1	2.3783e-17	4.2624e-17	6.56409e-15
ECM-RECEPTOR_INTERACTION_-_HOMO_SAPIENS_(HUMAN)	690	170.885	16	2.43007e-16	4.32709e-16	6.70699e-14
ARACHIDONIC_ACID_METABOLISM_-_HOMO_SAPIENS_(HUMAN)	65	14.006	2	5.54667e-16	9.81334e-16	1.53088e-13
CIRCADIAN_RHYTHM_-_HOMO_SAPIENS_(HUMAN)	186	68.456	5	1.97178e-15	3.46632e-15	5.44212e-13
STAPHYLOCOCCUS_AUREUS_INFECTION_-_HOMO_SAPIENS_(HUMAN)	61	16.193	1	2.88291e-15	5.03597e-15	7.95683e-13
ARRHYTHMOGENIC_RIGHT_VENTRICULAR_CARDIOMYOPATHY_(ARVC)_-_HOMO_SAPIENS_(HUMAN)	394	121.13	13	7.21167e-14	1.25184e-13	1.99042e-11
BASAL_CELL_CARCINOMA_-_HOMO_SAPIENS_(HUMAN)	357	120.312	12	7.4363e-14	1.28276e-13	2.05242e-11
CELL_ADHESION_MOLECULES_(CAMS)_-_HOMO_SAPIENS_(HUMAN)	328	97.765	9	1.9171e-13	3.28646e-13	5.2912e-11
NEUROACTIVE_LIGAND-RECEPTOR_INTERACTION_-_HOMO_SAPIENS_(HUMAN)	237	54.845	3	8.72466e-13	1.48642e-12	2.40801e-10
RIBOSOME_BIOGENESIS_IN_EUKARYOTES_-_HOMO_SAPIENS_(HUMAN)	95	41.729	2	9.853e-13	1.66836e-12	2.71943e-10
ETHER_LIPID_METABOLISM_-_HOMO_SAPIENS_(HUMAN)	37	7.6195	2	1.20448e-12	2.02706e-12	3.32438e-10
PYRUVATE_METABOLISM_-_HOMO_SAPIENS_(HUMAN)	35	7.621	1	5.42942e-12	9.08194e-12	1.49852e-09
PPAR_SIGNALING_PATHWAY_-_HOMO_SAPIENS_(HUMAN)	228	48.191	2	1.10162e-11	1.83161e-11	3.04048e-09
PROTEIN_DIGESTION_AND_ABSORPTION_-_HOMO_SAPIENS_(HUMAN)	148	26.5445	2	4.9625e-11	8.2015e-11	1.36965e-08
PEROXISOME_-_HOMO_SAPIENS_(HUMAN)	77	14.6385	0	7.79018e-11	1.27982e-10	2.15009e-08
GLYCEROPHOSPHOLIPID_METABOLISM_-_HOMO_SAPIENS_(HUMAN)	40	10.6	2	8.24784e-11	1.34698e-10	2.2764e-08
CARBON_METABOLISM_-_HOMO_SAPIENS_(HUMAN)	78	20.4695	3	8.76932e-11	1.42372e-10	2.42033e-08
SPHINGOLIPID_METABOLISM_-_HOMO_SAPIENS_(HUMAN)	28	6.2785	2	1.03673e-10	1.67333e-10	2.86139e-08
LYSOSOME_-_HOMO_SAPIENS_(HUMAN)	54	17.904	3	1.07098e-10	1.71855e-10	2.9559e-08
TRYPTOPHAN_METABOLISM_-_HOMO_SAPIENS_(HUMAN)	26	5.8485	0	4.83421e-10	7.71239e-10	1.33424e-07
BIOTIN_METABOLISM_-_HOMO_SAPIENS_(HUMAN)	34	9.669	0	5.14337e-10	8.15845e-10	1.41957e-07
ALPHA-LINOLENIC_ACID_METABOLISM_-_HOMO_SAPIENS_(HUMAN)	34	5.9065	1	6.41535e-10	1.01179e-09	1.77064e-07
AUTOIMMUNE_THYROID_DISEASE_-_HOMO_SAPIENS_(HUMAN)	31	8.2415	1	7.00735e-10	1.09888e-09	1.93403e-07
NON-HOMOLOGOUS_END-JOINING_-_HOMO_SAPIENS_(HUMAN)	33	9.242	1	7.19398e-10	1.12177e-09	1.98554e-07
FANCONI_ANEMIA_PATHWAY_-_HOMO_SAPIENS_(HUMAN)	152	53.4765	4	4.85547e-09	7.5287e-09	1.34011e-06
PRIMARY_IMMUNODEFICIENCY_-_HOMO_SAPIENS_(HUMAN)	24	5.745	0	6.78659e-09	1.04642e-08	1.8731e-06
MRNA_SURVEILLANCE_PATHWAY_-_HOMO_SAPIENS_(HUMAN)	141	55.108	3	1.08339e-08	1.66119e-08	2.99015e-06
PROPANOATE_METABOLISM_-_HOMO_SAPIENS_(HUMAN)	22	4.9295	0	1.1756e-08	1.79263e-08	3.24467e-06
MATURITY_ONSET_DIABETES_OF_THE_YOUNG_-_HOMO_SAPIENS_(HUMAN)	20	4.3015	1	2.08606e-08	3.16348e-08	5.75753e-06
METABOLISM_OF_XENOBIOTICS_BY_CYTOCHROME_P450_-_HOMO_SAPIENS_(HUMAN)	16	2.797	0	2.79067e-08	4.20887e-08	7.70224e-06
VALINE,_LEUCINE_AND_ISOLEUCINE_DEGRADATION_-_HOMO_SAPIENS_(HUMAN)	17	3.266	0	4.21315e-08	6.31973e-08	1.16283e-05
PROTEASOME_-_HOMO_SAPIENS_(HUMAN)	465	75.163	1	1.20584e-07	1.79899e-07	3.32813e-05
BETA-ALANINE_METABOLISM_-_HOMO_SAPIENS_(HUMAN)	15	2.7315	0	1.22982e-07	1.82489e-07	3.3943e-05
MINERAL_ABSORPTION_-_HOMO_SAPIENS_(HUMAN)	28	7.846	1	1.50528e-07	2.2217e-07	4.15457e-05
LINOLEIC_ACID_METABOLISM_-_HOMO_SAPIENS_(HUMAN)	14	2.55	1	3.07651e-07	4.51658e-07	8.49118e-05
PORPHYRIN_AND_CHLOROPHYLL_METABOLISM_-_HOMO_SAPIENS_(HUMAN)	28	6.1255	1	3.99738e-07	5.83744e-07	0.000110328
STEROID_HORMONE_BIOSYNTHESIS_-_HOMO_SAPIENS_(HUMAN)	13	2.242	0	4.22931e-07	6.14363e-07	0.000116729
GALACTOSE_METABOLISM_-_HOMO_SAPIENS_(HUMAN)	19	3.7905	1	5.33044e-07	7.70263e-07	0.00014712
BUTANOATE_METABOLISM_-_HOMO_SAPIENS_(HUMAN)	14	2.843	0	1.09877e-06	1.57949e-06	0.000303262
PHOTOTRANSDUCTION_-_HOMO_SAPIENS_(HUMAN)	20	5.6665	1	1.4237e-06	2.03597e-06	0.000392942
FATTY_ACID_METABOLISM_-_HOMO_SAPIENS_(HUMAN)	81	14.846	0	2.12267e-06	3.01988e-06	0.000585857
DRUG_METABOLISM_-_CYTOCHROME_P450_-_HOMO_SAPIENS_(HUMAN)	12	2.209	0	2.24024e-06	3.17079e-06	0.000618305
DRUG_METABOLISM_-_OTHER_ENZYMES_-_HOMO_SAPIENS_(HUMAN)	11	1.9385	1	3.70829e-06	5.22187e-06	0.00102349
STARCH_AND_SUCROSE_METABOLISM_-_HOMO_SAPIENS_(HUMAN)	25	7.7465	0	4.96565e-06	6.95695e-06	0.00137052
GLYCOLYSIS_/_GLUCONEOGENESIS_-_HOMO_SAPIENS_(HUMAN)	49	12.762	2	5.94558e-06	8.28777e-06	0.00164098
FATTY_ACID_DEGRADATION_-_HOMO_SAPIENS_(HUMAN)	62	10.764	0	6.41114e-06	8.89183e-06	0.00176947
REGULATION_OF_AUTOPHAGY_-_HOMO_SAPIENS_(HUMAN)	59	26.9165	2	1.62913e-05	2.2482e-05	0.0044964
RNA_DEGRADATION_-_HOMO_SAPIENS_(HUMAN)	23	7.3345	0	1.87385e-05	2.57305e-05	0.00517184
BIOSYNTHESIS_OF_UNSATURATED_FATTY_ACIDS_-_HOMO_SAPIENS_(HUMAN)	32	5.3265	0	2.03011e-05	2.77381e-05	0.0056031
HOMOLOGOUS_RECOMBINATION_-_HOMO_SAPIENS_(HUMAN)	45	17.5225	1	2.33541e-05	3.17524e-05	0.00644574
BASAL_TRANSCRIPTION_FACTORS_-_HOMO_SAPIENS_(HUMAN)	122	53.567	4	3.73548e-05	5.05388e-05	0.0103099
BIOSYNTHESIS_OF_AMINO_ACIDS_-_HOMO_SAPIENS_(HUMAN)	38	13.1075	2	3.99871e-05	5.38363e-05	0.0110364
AMINO_SUGAR_AND_NUCLEOTIDE_SUGAR_METABOLISM_-_HOMO_SAPIENS_(HUMAN)	11	2.5425	0	4.27856e-05	5.73244e-05	0.0118088
GLYOXYLATE_AND_DICARBOXYLATE_METABOLISM_-_HOMO_SAPIENS_(HUMAN)	10	2.22	0	6.51749e-05	8.68998e-05	0.0179883
CYSTEINE_AND_METHIONINE_METABOLISM_-_HOMO_SAPIENS_(HUMAN)	11	2.9155	0	0.00014341	0.000190294	0.0395812
PURINE_METABOLISM_-_HOMO_SAPIENS_(HUMAN)	107	51.3055	1	0.0001517	0.000200331	0.0418692
FATTY_ACID_BIOSYNTHESIS_-_HOMO_SAPIENS_(HUMAN)	14	3.324	0	0.000190866	0.000250852	0.052679
RENIN-ANGIOTENSIN_SYSTEM_-_HOMO_SAPIENS_(HUMAN)	6	0.9025	0	0.000194975	0.000255038	0.053813
OXIDATIVE_PHOSPHORYLATION_-_HOMO_SAPIENS_(HUMAN)	14	4.37	0	0.000202428	0.000263539	0.0558702
GLUTATHIONE_METABOLISM_-_HOMO_SAPIENS_(HUMAN)	15	4.585	0	0.000240208	0.000311255	0.0662973
FRUCTOSE_AND_MANNOSE_METABOLISM_-_HOMO_SAPIENS_(HUMAN)	19	4.685	0	0.000241766	0.000311811	0.0667275
LYSINE_DEGRADATION_-_HOMO_SAPIENS_(HUMAN)	25	6.891	0	0.000453481	0.000582143	0.125161
BUTIROSIN_AND_NEOMYCIN_BIOSYNTHESIS_-_HOMO_SAPIENS_(HUMAN)	7	1.483	0	0.000522668	0.000667854	0.144256
ASCORBATE_AND_ALDARATE_METABOLISM_-_HOMO_SAPIENS_(HUMAN)	5	0.7335	0	0.000543282	0.000690994	0.149946
SYNAPTIC_VESICLE_CYCLE_-_HOMO_SAPIENS_(HUMAN)	36	16.0205	2	0.000572634	0.000724986	0.158047
NUCLEOTIDE_EXCISION_REPAIR_-_HOMO_SAPIENS_(HUMAN)	170	94.0995	2	0.000597479	0.000752987	0.164904
OTHER_GLYCAN_DEGRADATION_-_HOMO_SAPIENS_(HUMAN)	6	1.233	1	0.000999904	0.00125443	0.275974
STEROID_BIOSYNTHESIS_-_HOMO_SAPIENS_(HUMAN)	5	0.908	0	0.00140369	0.00175302	0.387419
CITRATE_CYCLE_(TCA_CYCLE)_-_HOMO_SAPIENS_(HUMAN)	6	1.3255	1	0.0014734	0.00182358	0.406658
RETINOL_METABOLISM_-_HOMO_SAPIENS_(HUMAN)	6	1.328	0	0.001473	0.00182358	0.406549
AMINOACYL-TRNA_BIOSYNTHESIS_-_HOMO_SAPIENS_(HUMAN)	5	0.9325	0	0.00156881	0.001933	0.432992
GLYCOSAMINOGLYCAN_DEGRADATION_-_HOMO_SAPIENS_(HUMAN)	10	2.8855	1	0.00191793	0.00235266	0.529348
MISMATCH_REPAIR_-_HOMO_SAPIENS_(HUMAN)	54	25.595	0	0.00233395	0.00285031	0.644169
BASE_EXCISION_REPAIR_-_HOMO_SAPIENS_(HUMAN)	52	26.657	1	0.00251051	0.00305242	0.6929
PRIMARY_BILE_ACID_BIOSYNTHESIS_-_HOMO_SAPIENS_(HUMAN)	4	0.7515	0	0.00420136	0.00508586	1
OTHER_TYPES_OF_O-GLYCAN_BIOSYNTHESIS_-_HOMO_SAPIENS_(HUMAN)	21	5.745	3	0.00562653	0.00678132	1
GLYCEROLIPID_METABOLISM_-_HOMO_SAPIENS_(HUMAN)	8	2.8465	0	0.00590961	0.00709154	1
GLYCOSPHINGOLIPID_BIOSYNTHESIS_-_GANGLIO_SERIES_-_HOMO_SAPIENS_(HUMAN)	3	0.462	1	0.0065717	0.0078519	1
PENTOSE_AND_GLUCURONATE_INTERCONVERSIONS_-_HOMO_SAPIENS_(HUMAN)	5	1.331	0	0.00716729	0.0085266	1
ARGININE_AND_PROLINE_METABOLISM_-_HOMO_SAPIENS_(HUMAN)	5	1.349	0	0.0074666	0.00884456	1
ALANINE,_ASPARTATE_AND_GLUTAMATE_METABOLISM_-_HOMO_SAPIENS_(HUMAN)	4	0.8975	0	0.00799419	0.00942904	1
PENTOSE_PHOSPHATE_PATHWAY_-_HOMO_SAPIENS_(HUMAN)	8	2.1125	0	0.00841296	0.00988076	1
PYRIMIDINE_METABOLISM_-_HOMO_SAPIENS_(HUMAN)	67	36.4535	0	0.0108435	0.0126814	1
DNA_REPLICATION_-_HOMO_SAPIENS_(HUMAN)	63	34.408	0	0.0123303	0.0143593	1
2-OXOCARBOXYLIC_ACID_METABOLISM_-_HOMO_SAPIENS_(HUMAN)	4	1.181	0	0.0197254	0.0228748	1
D-GLUTAMINE_AND_D-GLUTAMATE_METABOLISM_-_HOMO_SAPIENS_(HUMAN)	2	0.2985	0	0.0200451	0.0231483	1
ABC_TRANSPORTERS_-_HOMO_SAPIENS_(HUMAN)	4	1.1895	0	0.0201837	0.0232113	1
UBIQUINONE_AND_OTHER_TERPENOID-QUINONE_BIOSYNTHESIS_-_HOMO_SAPIENS_(HUMAN)	4	1.1925	1	0.020368	0.023326	1
TERPENOID_BACKBONE_BIOSYNTHESIS_-_HOMO_SAPIENS_(HUMAN)	5	1.3575	0	0.0227103	0.0259011	1
RNA_TRANSPORT_-_HOMO_SAPIENS_(HUMAN)	265	184.594	5	0.025206	0.028629	1
PANTOTHENATE_AND_COA_BIOSYNTHESIS_-_HOMO_SAPIENS_(HUMAN)	3	0.8865	0	0.0365033	0.0412906	1
NICOTINATE_AND_NICOTINAMIDE_METABOLISM_-_HOMO_SAPIENS_(HUMAN)	3	0.897	0	0.0381327	0.0429577	1
SPLICEOSOME_-_HOMO_SAPIENS_(HUMAN)	74	44.3365	1	0.0393969	0.0442014	1
PROXIMAL_TUBULE_BICARBONATE_RECLAMATION_-_HOMO_SAPIENS_(HUMAN)	2	0.45	0	0.0433683	0.0484601	1
